# Supplementary material for: tert-But­yl(2-hy­droxy­eth­yl)aza­nium 4-[(1,3-thia­zol-2-yl­aza­nid­yl)sulfon­yl]aniline
Source: Acta Crystallogr Sect E Struct Rep Online. 2012 Aug 8;68(Pt 9):o2662–3. doi: 10.1107/S1600536812034459 (PMC3435687; doi:10.1107/S1600536812034459)
Supplement: Supplementary file 1 [file e-68-o2662-sup1.cif]

##############################################################################
#                                                                            #
# This CIF contains the data in a paper accepted for publication in          #
# Acta Crystallographica Section E. It conforms to the requirements of       #
# Notes for Authors for Acta Crystallographica Section E, and has been       #
# peer reviewed under the auspices of the IUCr Commission on Journals.       #
#                                                                            #
# Full details of the Crystallographic Information File format               #
# are given in the paper "The Crystallographic Information File (CIF):       #
# a New Standard Archive File for Crystallography" by S. R. Hall, F. H.      #
# Allen and I. D. Brown [Acta Cryst. (1991), A47, 655-685].                  #
#                                                                            #
# The current version of the core CIF dictionary is obtainable from          #
# ftp://ftp.iucr.org/pub/cif_core.dic.                                       #
#                                                                            #
# Software is freely available for graphical display of the structure(s)     #
# in this CIF. For information consult the CIF software page                 #
# http://www.iucr.org/resources/cif/software.                                #
#                                                                            #
# This file may be used for bona fide research purposes within the           #
# scientific community so long as proper attribution is given to the journal # 
# article from which it was obtained.                                        #
#                                                                            #
##############################################################################
data_global
_audit_creation_method     SHELXL-97
_journal_date_recd_electronic     2012-08-01
_journal_date_accepted     2012-08-02
_journal_name_full     'Acta Crystallographica, Section E'
_journal_year     2012
_journal_volume     68
_journal_issue      9
_journal_page_first     o2662
_journal_page_last     o2663
_journal_paper_category     QO
_journal_paper_doi     10.1107/S1600536812034459
_journal_coeditor_code     BT5992
_publ_contact_author_name     ' Edward RT Tiekink '
_publ_contact_author_address
;
Department of Chemistry, University of Malaya,
50603 Kuala Lumpur, Malaysia
;
_publ_contact_author_email
;
edward.tiekink@gmail.com
;
_publ_contact_author_fax     ' (65) 6790 9801 '
_publ_contact_author_phone     ' (65) 6790 6775 '
_publ_section_title
;
<i>tert</i>-Butyl(2-hydroxyethyl)azanium
4-[(1,3-thiazol-2-ylazanidyl)sulfonyl]aniline
;
loop_
    _publ_author_name
    _publ_author_address
    'Arman, Hadi D. '
;
Department of Chemistry, University of Texas at San Antonio,
One UTSA Circle, San Antonio, Texas 78249-0698, USA
;
    'Kaulgud, Trupta'
;
Department of Chemistry, University of Texas at San Antonio,
One UTSA Circle, San Antonio, Texas 78249-0698, USA
;
    'Tiekink, Edward R. T.'
;
Department of Chemistry, University of Malaya,
50603 Kuala Lumpur, Malaysia
;
data_I
_audit_creation_method     SHELXL-97
_chemical_name_systematic
;
<i>tert</i>-Butyl(2-hydroxyethyl)azanium
4-[(1,3-thiazol-2-ylazanidyl)sulfonyl]aniline
;
_chemical_name_common     ?
_chemical_formula_moiety     'C6 H16 N O +, C9 H8 N3 O2 S2 -'
_chemical_formula_sum     'C15 H24 N4 O3 S2'
_chemical_formula_iupac     'C6 H16 N O +, C9 H8 N3 O2 S2 -'
_chemical_formula_weight     372.50
_chemical_melting_point     ?
_symmetry_cell_setting     monoclinic
_symmetry_space_group_name_H-M     'P 21/c'
_symmetry_space_group_name_Hall     '-P 2ybc'
loop_
    _symmetry_equiv_pos_as_xyz
    'x, y, z'
    '-x, y+1/2, -z+1/2'
    '-x, -y, -z'
    'x, -y-1/2, z-1/2'
_cell_length_a     13.893(3)
_cell_length_b     11.771(3)
_cell_length_c     22.191(5)
_cell_angle_alpha     90
_cell_angle_beta     91.401(4)
_cell_angle_gamma     90
_cell_volume     3627.9(15)
_cell_formula_units_Z     8
_cell_measurement_reflns_used     24162
_cell_measurement_theta_min     2.4
_cell_measurement_theta_max     40.3
_cell_measurement_temperature     98(2)
_exptl_crystal_description     plate
_exptl_crystal_colour     colourless
_exptl_crystal_size_max     0.35
_exptl_crystal_size_mid     0.30
_exptl_crystal_size_min     0.07
_exptl_crystal_density_diffrn     1.364
_exptl_crystal_density_meas     ?
_exptl_crystal_density_method     'not measured'
_exptl_crystal_F_000     1584
_exptl_absorpt_coefficient_mu     0.315
_exptl_absorpt_correction_type     none
_exptl_absorpt_process_details     ?
_exptl_absorpt_correction_T_min     ?
_exptl_absorpt_correction_T_max     ?
_exptl_special_details
;
;
_diffrn_ambient_temperature     98(2)
_diffrn_radiation_type     MoK\a
_diffrn_radiation_wavelength     0.71073
_diffrn_radiation_source     'fine-focus sealed tube'
_diffrn_radiation_monochromator     graphite
_diffrn_measurement_device_type     'Rigaku AFC12\K/SATURN724'
_diffrn_measurement_method     \w
_diffrn_detector_area_resol_mean     ?
_diffrn_reflns_number     18273
_diffrn_reflns_av_R_equivalents     0.056
_diffrn_reflns_av_sigmaI/netI     0.069
_diffrn_reflns_theta_min     2.4
_diffrn_reflns_theta_max     27.5
_diffrn_reflns_theta_full     27.50
_diffrn_measured_fraction_theta_max     0.990
_diffrn_measured_fraction_theta_full     0.990
_diffrn_reflns_limit_h_min     -17
_diffrn_reflns_limit_h_max     18
_diffrn_reflns_limit_k_min     -15
_diffrn_reflns_limit_k_max     5
_diffrn_reflns_limit_l_min     -23
_diffrn_reflns_limit_l_max     28
_diffrn_standards_number     0
_diffrn_standards_interval_count     0
_diffrn_standards_interval_time     ?
_diffrn_standards_decay_%     1
_refine_special_details
;
Refinement of <i>F</i>^2^ against ALL reflections. The weighted <i>R</i>-factor
<i>wR</i> and goodness of fit <i>S</i> are based on <i>F</i>^2^, conventional
<i>R</i>-factors <i>R</i> are based on <i>F</i>, with <i>F</i> set to zero for
negative <i>F</i>^2^. The threshold expression of <i>F</i>^2^ >
2\s(<i>F</i>^2^) is used only for calculating <i>R</i>-factors(gt) <i>etc</i>.
and is not relevant to the choice of reflections for refinement.
<i>R</i>-factors based on <i>F</i>^2^ are statistically about twice as large
as those based on <i>F</i>, and <i>R</i>- factors based on ALL data will be
even larger.
;
_reflns_number_total     8255
_reflns_number_gt     7234
_reflns_threshold_expression     I>2\s(I)
_refine_ls_structure_factor_coef     Fsqd
_refine_ls_matrix_type     full
_refine_ls_R_factor_all     0.0640
_refine_ls_R_factor_gt     0.0549
_refine_ls_wR_factor_gt     0.1266
_refine_ls_wR_factor_ref     0.1364
_refine_ls_goodness_of_fit_ref     1.083
_refine_ls_restrained_S_all     1.082
_refine_ls_number_reflns     8255
_refine_ls_number_parameters     451
_refine_ls_number_restraints     8
_refine_ls_hydrogen_treatment     mixed
_refine_ls_weighting_scheme     calc
_refine_ls_weighting_details
         'calc w=1/[\s^2^(Fo^2^)+(0.0435P)^2^+3.8739P] where P=(Fo^2^+2Fc^2^)/3'
_atom_sites_solution_hydrogens     geom
_atom_sites_solution_primary     direct
_atom_sites_solution_secondary     difmap
_refine_ls_shift/su_max     0.001
_refine_ls_shift/su_mean     0.000
_refine_diff_density_max     0.360
_refine_diff_density_min     -0.450
_refine_ls_extinction_method     none
_refine_ls_extinction_coef     ?
loop_
    _atom_type_symbol
    _atom_type_description
    _atom_type_scat_dispersion_real
    _atom_type_scat_dispersion_imag
    _atom_type_scat_source
    'C' 'C' 0.0033 0.0016
                         'International Tables Vol C Tables 4.2.6.8 and 6.1.1.4'
    'H' 'H' 0.0000 0.0000
                         'International Tables Vol C Tables 4.2.6.8 and 6.1.1.4'
    'N' 'N' 0.0061 0.0033
                         'International Tables Vol C Tables 4.2.6.8 and 6.1.1.4'
    'O' 'O' 0.0106 0.0060
                         'International Tables Vol C Tables 4.2.6.8 and 6.1.1.4'
    'S' 'S' 0.1246 0.1234
                         'International Tables Vol C Tables 4.2.6.8 and 6.1.1.4'
_computing_data_collection
                 'CrystalClear (Molecular Structure Corporation & Rigaku, 2005)'
_computing_cell_refinement
                 'CrystalClear (Molecular Structure Corporation & Rigaku, 2005)'
_computing_data_reduction
                 'CrystalClear (Molecular Structure Corporation & Rigaku, 2005)'
_computing_structure_solution     'SHELXS97 (Sheldrick, 2008)'
_computing_structure_refinement     'SHELXL97 (Sheldrick, 2008)'
_computing_molecular_graphics
;
ORTEP-3 for Windows (Farrugia, 1997), DIAMOND (Brandenburg,
2006)
and QMol (Gans & Shalloway, 2001)
;
_computing_publication_material     'publCIF (Westrip, 2010)'
loop_
    _atom_site_type_symbol
    _atom_site_label
    _atom_site_fract_x
    _atom_site_fract_y
    _atom_site_fract_z
    _atom_site_U_iso_or_equiv
    _atom_site_adp_type
    _atom_site_calc_flag
    _atom_site_refinement_flags
    _atom_site_occupancy
    _atom_site_symmetry_multiplicity
    _atom_site_disorder_assembly
    _atom_site_disorder_group
    S S1 0.16821(5) 0.10093(5) 0.47147(3) 0.02469(14) Uani d . 1 1 . .
    S S2 0.36615(4) 0.23512(5) 0.50339(3) 0.01958(13) Uani d . 1 1 . .
    O O1 0.38569(13) 0.11406(15) 0.50058(8) 0.0254(4) Uani d . 1 1 . .
    O O2 0.45054(12) 0.30808(16) 0.50206(8) 0.0243(4) Uani d . 1 1 . .
    N N1 0.15549(15) 0.26042(19) 0.39238(10) 0.0236(4) Uani d . 1 1 . .
    N N2 0.29650(14) 0.27894(17) 0.45040(9) 0.0192(4) Uani d . 1 1 . .
    N N3 0.16937(17) 0.3130(2) 0.73461(10) 0.0282(5) Uani d D 1 1 . .
    H H1n 0.174(2) 0.261(2) 0.7627(11) 0.042 Uiso d D 1 1 . .
    H H2n 0.153(2) 0.3833(12) 0.7421(14) 0.042 Uiso d D 1 1 . .
    C C1 0.21311(17) 0.2228(2) 0.43601(11) 0.0196(5) Uani d . 1 1 . .
    C C2 0.07372(18) 0.1937(2) 0.38592(12) 0.0261(5) Uani d . 1 1 . .
    H H2 0.0251 0.2092 0.3562 0.031 Uiso calc R 1 1 . .
    C C3 0.06738(19) 0.1054(2) 0.42428(12) 0.0269(5) Uani d . 1 1 . .
    H H3 0.0152 0.0533 0.4252 0.032 Uiso calc R 1 1 . .
    C C4 0.30798(17) 0.2583(2) 0.57212(10) 0.0187(4) Uani d . 1 1 . .
    C C5 0.26187(17) 0.3620(2) 0.58306(11) 0.0203(5) Uani d . 1 1 . .
    H H5 0.2614 0.4196 0.5531 0.024 Uiso calc R 1 1 . .
    C C6 0.21712(17) 0.3812(2) 0.63700(11) 0.0211(5) Uani d . 1 1 . .
    H H6 0.1866 0.4520 0.6441 0.025 Uiso calc R 1 1 . .
    C C7 0.21672(17) 0.2954(2) 0.68182(11) 0.0221(5) Uani d . 1 1 . .
    C C8 0.26184(18) 0.1920(2) 0.67037(11) 0.0236(5) Uani d . 1 1 . .
    H H8 0.2615 0.1336 0.6999 0.028 Uiso calc R 1 1 . .
    C C9 0.30725(18) 0.1737(2) 0.61606(11) 0.0221(5) Uani d . 1 1 . .
    H H9 0.3380 0.1030 0.6088 0.027 Uiso calc R 1 1 . .
    S S11 0.28142(5) 0.98598(5) 0.32531(3) 0.02459(14) Uani d . 1 1 . .
    S S12 0.14994(4) 0.80923(5) 0.23655(3) 0.01828(13) Uani d . 1 1 . .
    O O11 0.06213(12) 0.74301(16) 0.23845(8) 0.0230(4) Uani d . 1 1 . .
    O O12 0.13976(12) 0.93223(15) 0.23321(8) 0.0224(4) Uani d . 1 1 . .
    N N11 0.35743(15) 0.79060(18) 0.34885(9) 0.0222(4) Uani d . 1 1 . .
    N N12 0.21478(14) 0.76971(17) 0.29279(9) 0.0197(4) Uani d . 1 1 . .
    N N13 0.37494(17) 0.6429(2) 0.02991(11) 0.0298(5) Uani d D 1 1 . .
    H H11n 0.4289(15) 0.676(2) 0.0189(15) 0.045 Uiso d D 1 1 . .
    H H12n 0.364(2) 0.5731(14) 0.0170(15) 0.045 Uiso d D 1 1 . .
    C C11 0.28445(16) 0.8372(2) 0.31912(10) 0.0174(4) Uani d . 1 1 . .
    C C12 0.41351(18) 0.8728(2) 0.37772(11) 0.0235(5) Uani d . 1 1 . .
    H H12 0.4690 0.8536 0.4015 0.028 Uiso calc R 1 1 . .
    C C13 0.38494(19) 0.9815(2) 0.37019(11) 0.0258(5) Uani d . 1 1 . .
    H H13 0.4169 1.0459 0.3870 0.031 Uiso calc R 1 1 . .
    C C14 0.21076(17) 0.7648(2) 0.17170(10) 0.0189(4) Uani d . 1 1 . .
    C C15 0.28885(17) 0.8281(2) 0.15081(11) 0.0214(5) Uani d . 1 1 . .
    H H15 0.3047 0.8988 0.1691 0.026 Uiso calc R 1 1 . .
    C C16 0.34297(18) 0.7878(2) 0.10361(11) 0.0223(5) Uani d . 1 1 . .
    H H16 0.3954 0.8316 0.0897 0.027 Uiso calc R 1 1 . .
    C C17 0.32109(17) 0.6825(2) 0.07608(11) 0.0212(5) Uani d . 1 1 . .
    C C18 0.24137(17) 0.6213(2) 0.09704(11) 0.0213(5) Uani d . 1 1 . .
    H H18 0.2243 0.5511 0.0785 0.026 Uiso calc R 1 1 . .
    C C19 0.18755(17) 0.6616(2) 0.14420(11) 0.0206(5) Uani d . 1 1 . .
    H H19 0.1345 0.6186 0.1579 0.025 Uiso calc R 1 1 . .
    O O21 0.20607(12) 0.43422(15) 0.31746(8) 0.0221(4) Uani d D 1 1 . .
    H H21o 0.190(2) 0.383(2) 0.3413(12) 0.033 Uiso d D 1 1 . .
    N N21 0.12174(14) 0.62867(17) 0.37680(9) 0.0190(4) Uani d . 1 1 . .
    H H21n 0.1508 0.6739 0.3487 0.023 Uiso calc R 1 1 . .
    H H22n 0.1699 0.5903 0.3974 0.023 Uiso calc R 1 1 . .
    C C21 0.11863(18) 0.4853(2) 0.29455(11) 0.0220(5) Uani d . 1 1 . .
    H H21A 0.0783 0.4260 0.2748 0.026 Uiso calc R 1 1 . .
    H H21B 0.1347 0.5423 0.2636 0.026 Uiso calc R 1 1 . .
    C C22 0.06114(17) 0.5426(2) 0.34340(11) 0.0228(5) Uani d . 1 1 . .
    H H22A 0.0041 0.5805 0.3249 0.027 Uiso calc R 1 1 . .
    H H22B 0.0383 0.4846 0.3720 0.027 Uiso calc R 1 1 . .
    C C23 0.07187(17) 0.7065(2) 0.42153(11) 0.0203(5) Uani d . 1 1 . .
    C C24 0.15194(18) 0.7693(2) 0.45610(12) 0.0257(5) Uani d . 1 1 . .
    H H24A 0.1885 0.8158 0.4280 0.039 Uiso calc R 1 1 . .
    H H24B 0.1951 0.7141 0.4758 0.039 Uiso calc R 1 1 . .
    H H24C 0.1236 0.8185 0.4866 0.039 Uiso calc R 1 1 . .
    C C25 0.00759(19) 0.7910(2) 0.38651(12) 0.0268(5) Uani d . 1 1 . .
    H H25A 0.0471 0.8361 0.3595 0.040 Uiso calc R 1 1 . .
    H H25B -0.0243 0.8415 0.4149 0.040 Uiso calc R 1 1 . .
    H H25C -0.0412 0.7492 0.3628 0.040 Uiso calc R 1 1 . .
    C C26 0.0141(2) 0.6337(2) 0.46453(12) 0.0293(6) Uani d . 1 1 . .
    H H26A -0.0371 0.5939 0.4418 0.044 Uiso calc R 1 1 . .
    H H26B -0.0146 0.6824 0.4951 0.044 Uiso calc R 1 1 . .
    H H26C 0.0568 0.5780 0.4843 0.044 Uiso calc R 1 1 . .
    O O31 0.26830(12) 0.51401(15) 0.44630(8) 0.0220(4) Uani d D 1 1 . .
    H H31o 0.275(2) 0.4438(9) 0.4450(14) 0.033 Uiso d D 1 1 . .
    N N31 0.38695(14) 0.55543(17) 0.34314(9) 0.0184(4) Uani d . 1 1 . .
    H H31n 0.3735 0.6319 0.3438 0.022 Uiso calc R 1 1 . .
    H H32n 0.3293 0.5178 0.3378 0.022 Uiso calc R 1 1 . .
    C C31 0.36309(17) 0.5610(2) 0.45343(11) 0.0224(5) Uani d . 1 1 . .
    H H31A 0.3912 0.5372 0.4929 0.027 Uiso calc R 1 1 . .
    H H31B 0.3588 0.6450 0.4533 0.027 Uiso calc R 1 1 . .
    C C32 0.42873(17) 0.5231(2) 0.40364(11) 0.0220(5) Uani d . 1 1 . .
    H H32A 0.4928 0.5589 0.4094 0.026 Uiso calc R 1 1 . .
    H H32B 0.4373 0.4396 0.4056 0.026 Uiso calc R 1 1 . .
    C C33 0.44814(17) 0.5317(2) 0.28840(11) 0.0209(5) Uani d . 1 1 . .
    C C34 0.46354(19) 0.4039(2) 0.28245(12) 0.0271(5) Uani d . 1 1 . .
    H H34A 0.5006 0.3761 0.3176 0.041 Uiso calc R 1 1 . .
    H H34B 0.4989 0.3881 0.2457 0.041 Uiso calc R 1 1 . .
    H H34C 0.4010 0.3655 0.2803 0.041 Uiso calc R 1 1 . .
    C C35 0.54298(18) 0.5966(2) 0.29574(12) 0.0282(6) Uani d . 1 1 . .
    H H35A 0.5796 0.5666 0.3306 0.042 Uiso calc R 1 1 . .
    H H35B 0.5295 0.6774 0.3021 0.042 Uiso calc R 1 1 . .
    H H35C 0.5807 0.5873 0.2593 0.042 Uiso calc R 1 1 . .
    C C36 0.39072(18) 0.5777(2) 0.23432(11) 0.0241(5) Uani d . 1 1 . .
    H H36A 0.3817 0.6598 0.2390 0.036 Uiso calc R 1 1 . .
    H H36B 0.3277 0.5402 0.2319 0.036 Uiso calc R 1 1 . .
    H H36C 0.4258 0.5626 0.1974 0.036 Uiso calc R 1 1 . .
loop_
    _atom_site_aniso_label
    _atom_site_aniso_U_11
    _atom_site_aniso_U_22
    _atom_site_aniso_U_33
    _atom_site_aniso_U_12
    _atom_site_aniso_U_13
    _atom_site_aniso_U_23
    S1 0.0275(3) 0.0196(3) 0.0267(3) -0.0048(2) -0.0058(2) 0.0056(2)
    S2 0.0187(3) 0.0186(3) 0.0213(3) 0.0015(2) -0.0034(2) -0.0021(2)
    O1 0.0311(10) 0.0188(9) 0.0260(9) 0.0069(7) -0.0054(7) -0.0034(7)
    O2 0.0177(8) 0.0286(10) 0.0264(9) -0.0019(7) -0.0026(7) -0.0046(7)
    N1 0.0230(10) 0.0228(11) 0.0246(11) -0.0042(8) -0.0055(8) 0.0027(8)
    N2 0.0202(10) 0.0170(10) 0.0203(10) -0.0020(7) -0.0037(7) -0.0004(8)
    N3 0.0342(12) 0.0267(12) 0.0240(11) -0.0049(9) 0.0045(9) 0.0014(9)
    C1 0.0225(11) 0.0168(11) 0.0195(11) 0.0015(9) -0.0010(9) -0.0024(9)
    C2 0.0233(12) 0.0278(13) 0.0267(13) -0.0049(10) -0.0076(10) 0.0011(10)
    C3 0.0265(13) 0.0254(13) 0.0285(13) -0.0077(10) -0.0048(10) 0.0020(10)
    C4 0.0204(11) 0.0187(11) 0.0169(11) 0.0009(8) -0.0015(8) -0.0024(9)
    C5 0.0212(11) 0.0168(11) 0.0229(11) 0.0000(9) -0.0021(9) 0.0017(9)
    C6 0.0208(11) 0.0176(11) 0.0247(12) -0.0008(8) -0.0030(9) -0.0018(9)
    C7 0.0177(11) 0.0250(13) 0.0232(12) -0.0065(9) -0.0032(9) -0.0002(10)
    C8 0.0254(12) 0.0201(12) 0.0249(12) -0.0040(9) -0.0061(9) 0.0060(10)
    C9 0.0255(12) 0.0159(11) 0.0247(12) -0.0005(9) -0.0047(9) 0.0009(9)
    S11 0.0278(3) 0.0170(3) 0.0287(3) -0.0006(2) -0.0042(2) -0.0020(2)
    S12 0.0177(3) 0.0187(3) 0.0183(3) -0.0004(2) -0.0012(2) 0.0003(2)
    O11 0.0186(8) 0.0276(10) 0.0228(9) -0.0041(7) -0.0007(6) -0.0013(7)
    O12 0.0260(9) 0.0192(9) 0.0220(8) 0.0040(7) -0.0008(7) 0.0012(7)
    N11 0.0226(10) 0.0219(11) 0.0218(10) 0.0010(8) -0.0029(8) -0.0012(8)
    N12 0.0224(10) 0.0185(10) 0.0181(10) -0.0026(8) -0.0026(7) 0.0039(8)
    N13 0.0309(12) 0.0275(12) 0.0313(12) -0.0018(9) 0.0072(9) -0.0037(10)
    C11 0.0197(11) 0.0170(11) 0.0155(10) -0.0012(8) 0.0030(8) -0.0012(8)
    C12 0.0229(12) 0.0264(13) 0.0209(12) -0.0037(9) -0.0033(9) -0.0032(10)
    C13 0.0277(13) 0.0265(13) 0.0230(12) -0.0072(10) -0.0016(10) -0.0036(10)
    C14 0.0195(11) 0.0185(11) 0.0186(11) 0.0014(8) -0.0014(8) 0.0008(9)
    C15 0.0219(11) 0.0178(11) 0.0243(12) -0.0006(9) -0.0015(9) 0.0002(9)
    C16 0.0233(12) 0.0203(12) 0.0234(12) -0.0034(9) 0.0005(9) 0.0023(9)
    C17 0.0186(11) 0.0237(12) 0.0211(11) 0.0022(9) -0.0048(9) 0.0032(9)
    C18 0.0241(12) 0.0174(11) 0.0222(12) -0.0009(9) -0.0044(9) 0.0002(9)
    C19 0.0175(11) 0.0223(12) 0.0218(11) -0.0023(8) -0.0024(9) 0.0038(9)
    O21 0.0238(9) 0.0189(9) 0.0236(9) -0.0015(7) -0.0022(7) 0.0033(7)
    N21 0.0178(9) 0.0182(10) 0.0210(10) -0.0027(7) -0.0010(7) 0.0016(8)
    C21 0.0269(12) 0.0177(11) 0.0214(12) -0.0006(9) -0.0047(9) -0.0017(9)
    C22 0.0219(12) 0.0192(12) 0.0270(12) -0.0031(9) -0.0023(9) -0.0028(10)
    C23 0.0209(11) 0.0193(12) 0.0208(11) 0.0002(9) 0.0025(9) -0.0019(9)
    C24 0.0244(12) 0.0269(13) 0.0258(13) -0.0027(10) -0.0007(10) -0.0057(10)
    C25 0.0259(13) 0.0216(13) 0.0328(14) 0.0023(10) -0.0010(10) -0.0025(10)
    C26 0.0326(14) 0.0291(14) 0.0265(13) -0.0055(11) 0.0082(10) 0.0018(11)
    O31 0.0227(8) 0.0190(9) 0.0242(9) -0.0016(7) -0.0032(7) -0.0003(7)
    N31 0.0188(9) 0.0166(10) 0.0197(10) -0.0011(7) -0.0034(7) 0.0017(7)
    C31 0.0240(12) 0.0225(12) 0.0206(11) -0.0016(9) -0.0036(9) -0.0005(9)
    C32 0.0225(12) 0.0228(12) 0.0204(12) 0.0020(9) -0.0050(9) 0.0014(9)
    C33 0.0215(11) 0.0219(12) 0.0193(11) 0.0009(9) -0.0013(9) -0.0003(9)
    C34 0.0296(13) 0.0243(13) 0.0270(13) 0.0062(10) -0.0056(10) -0.0019(10)
    C35 0.0208(12) 0.0343(15) 0.0294(13) -0.0041(10) 0.0007(10) -0.0043(11)
    C36 0.0256(12) 0.0260(13) 0.0206(12) 0.0030(10) -0.0009(9) 0.0019(10)
_geom_special_details
;
All s.u.'s (except the s.u. in the dihedral angle between two l.s. planes) are
estimated using the full covariance matrix. The cell s.u.'s are taken into
account individually in the estimation of s.u.'s in distances, angles and
torsion angles; correlations between s.u.'s in cell parameters are only used
when they are defined by crystal symmetry. An approximate (isotropic)
treatment of cell s.u.'s is used for estimating s.u.'s involving l.s. planes.
;
loop_
    _geom_bond_atom_site_label_1
    _geom_bond_atom_site_label_2
    _geom_bond_site_symmetry_2
    _geom_bond_distance
    _geom_bond_publ_flag
    S1 C3 . 1.729(3) ?
    S1 C1 . 1.758(3) ?
    S2 O1 . 1.4524(18) ?
    S2 O2 . 1.4542(18) ?
    S2 N2 . 1.590(2) ?
    S2 C4 . 1.765(2) ?
    N1 C1 . 1.318(3) ?
    N1 C2 . 1.386(3) ?
    N2 C1 . 1.365(3) ?
    N3 C7 . 1.373(3) ?
    N3 H1N . 0.873(10) ?
    N3 H2N . 0.875(10) ?
    C2 C3 . 1.348(4) ?
    C2 H2 . 0.9500 ?
    C3 H3 . 0.9500 ?
    C4 C9 . 1.394(3) ?
    C4 C5 . 1.402(3) ?
    C5 C6 . 1.381(3) ?
    C5 H5 . 0.9500 ?
    C6 C7 . 1.417(3) ?
    C6 H6 . 0.9500 ?
    C7 C8 . 1.395(4) ?
    C8 C9 . 1.391(4) ?
    C8 H8 . 0.9500 ?
    C9 H9 . 0.9500 ?
    S11 C13 . 1.730(3) ?
    S11 C11 . 1.757(2) ?
    S12 O11 . 1.4493(17) ?
    S12 O12 . 1.4563(18) ?
    S12 N12 . 1.591(2) ?
    S12 C14 . 1.766(2) ?
    N11 C11 . 1.316(3) ?
    N11 C12 . 1.389(3) ?
    N12 C11 . 1.372(3) ?
    N13 C17 . 1.365(3) ?
    N13 H11N . 0.882(10) ?
    N13 H12N . 0.882(10) ?
    C12 C13 . 1.348(4) ?
    C12 H12 . 0.9500 ?
    C13 H13 . 0.9500 ?
    C14 C19 . 1.394(3) ?
    C14 C15 . 1.404(3) ?
    C15 C16 . 1.388(3) ?
    C15 H15 . 0.9500 ?
    C16 C17 . 1.412(4) ?
    C16 H16 . 0.9500 ?
    C17 C18 . 1.410(3) ?
    C18 C19 . 1.385(3) ?
    C18 H18 . 0.9500 ?
    C19 H19 . 0.9500 ?
    O21 C21 . 1.437(3) ?
    O21 H21O . 0.835(10) ?
    N21 C22 . 1.502(3) ?
    N21 C23 . 1.529(3) ?
    N21 H21N . 0.9200 ?
    N21 H22N . 0.9200 ?
    C21 C22 . 1.520(3) ?
    C21 H21A . 0.9900 ?
    C21 H21B . 0.9900 ?
    C22 H22A . 0.9900 ?
    C22 H22B . 0.9900 ?
    C23 C26 . 1.526(3) ?
    C23 C24 . 1.527(3) ?
    C23 C25 . 1.535(3) ?
    C24 H24A . 0.9800 ?
    C24 H24B . 0.9800 ?
    C24 H24C . 0.9800 ?
    C25 H25A . 0.9800 ?
    C25 H25B . 0.9800 ?
    C25 H25C . 0.9800 ?
    C26 H26A . 0.9800 ?
    C26 H26B . 0.9800 ?
    C26 H26C . 0.9800 ?
    O31 C31 . 1.434(3) ?
    O31 H31O . 0.833(10) ?
    N31 C32 . 1.499(3) ?
    N31 C33 . 1.525(3) ?
    N31 H31N . 0.9200 ?
    N31 H32N . 0.9200 ?
    C31 C32 . 1.517(3) ?
    C31 H31A . 0.9900 ?
    C31 H31B . 0.9900 ?
    C32 H32A . 0.9900 ?
    C32 H32B . 0.9900 ?
    C33 C36 . 1.524(3) ?
    C33 C34 . 1.525(3) ?
    C33 C35 . 1.528(3) ?
    C34 H34A . 0.9800 ?
    C34 H34B . 0.9800 ?
    C34 H34C . 0.9800 ?
    C35 H35A . 0.9800 ?
    C35 H35B . 0.9800 ?
    C35 H35C . 0.9800 ?
    C36 H36A . 0.9800 ?
    C36 H36B . 0.9800 ?
    C36 H36C . 0.9800 ?
loop_
    _geom_angle_atom_site_label_1
    _geom_angle_atom_site_label_2
    _geom_angle_atom_site_label_3
    _geom_angle_site_symmetry_1
    _geom_angle_site_symmetry_3
    _geom_angle
    _geom_angle_publ_flag
    C3 S1 C1 . . 89.73(12) ?
    O1 S2 O2 . . 115.27(11) ?
    O1 S2 N2 . . 113.42(11) ?
    O2 S2 N2 . . 105.65(11) ?
    O1 S2 C4 . . 106.20(11) ?
    O2 S2 C4 . . 108.22(11) ?
    N2 S2 C4 . . 107.80(11) ?
    C1 N1 C2 . . 111.5(2) ?
    C1 N2 S2 . . 120.90(17) ?
    C7 N3 H1N . . 118(2) ?
    C7 N3 H2N . . 116(2) ?
    H1N N3 H2N . . 123(2) ?
    N1 C1 N2 . . 120.4(2) ?
    N1 C1 S1 . . 112.79(18) ?
    N2 C1 S1 . . 126.79(18) ?
    C3 C2 N1 . . 116.0(2) ?
    C3 C2 H2 . . 122.0 ?
    N1 C2 H2 . . 122.0 ?
    C2 C3 S1 . . 109.96(19) ?
    C2 C3 H3 . . 125.0 ?
    S1 C3 H3 . . 125.0 ?
    C9 C4 C5 . . 119.3(2) ?
    C9 C4 S2 . . 120.35(18) ?
    C5 C4 S2 . . 120.34(18) ?
    C6 C5 C4 . . 120.7(2) ?
    C6 C5 H5 . . 119.7 ?
    C4 C5 H5 . . 119.7 ?
    C5 C6 C7 . . 120.1(2) ?
    C5 C6 H6 . . 120.0 ?
    C7 C6 H6 . . 120.0 ?
    N3 C7 C8 . . 120.9(2) ?
    N3 C7 C6 . . 120.1(2) ?
    C8 C7 C6 . . 119.0(2) ?
    C9 C8 C7 . . 120.6(2) ?
    C9 C8 H8 . . 119.7 ?
    C7 C8 H8 . . 119.7 ?
    C8 C9 C4 . . 120.4(2) ?
    C8 C9 H9 . . 119.8 ?
    C4 C9 H9 . . 119.8 ?
    C13 S11 C11 . . 89.62(12) ?
    O11 S12 O12 . . 117.09(11) ?
    O11 S12 N12 . . 106.30(11) ?
    O12 S12 N12 . . 112.52(11) ?
    O11 S12 C14 . . 106.52(11) ?
    O12 S12 C14 . . 107.51(11) ?
    N12 S12 C14 . . 106.24(11) ?
    C11 N11 C12 . . 110.9(2) ?
    C11 N12 S12 . . 123.00(17) ?
    C17 N13 H11N . . 123(2) ?
    C17 N13 H12N . . 118(2) ?
    H11N N13 H12N . . 117(2) ?
    N11 C11 N12 . . 119.9(2) ?
    N11 C11 S11 . . 113.34(18) ?
    N12 C11 S11 . . 126.35(18) ?
    C13 C12 N11 . . 116.3(2) ?
    C13 C12 H12 . . 121.8 ?
    N11 C12 H12 . . 121.8 ?
    C12 C13 S11 . . 109.79(19) ?
    C12 C13 H13 . . 125.1 ?
    S11 C13 H13 . . 125.1 ?
    C19 C14 C15 . . 119.4(2) ?
    C19 C14 S12 . . 120.32(18) ?
    C15 C14 S12 . . 120.05(19) ?
    C16 C15 C14 . . 120.3(2) ?
    C16 C15 H15 . . 119.8 ?
    C14 C15 H15 . . 119.8 ?
    C15 C16 C17 . . 120.8(2) ?
    C15 C16 H16 . . 119.6 ?
    C17 C16 H16 . . 119.6 ?
    N13 C17 C18 . . 121.5(2) ?
    N13 C17 C16 . . 120.6(2) ?
    C18 C17 C16 . . 118.0(2) ?
    C19 C18 C17 . . 121.1(2) ?
    C19 C18 H18 . . 119.4 ?
    C17 C18 H18 . . 119.4 ?
    C18 C19 C14 . . 120.4(2) ?
    C18 C19 H19 . . 119.8 ?
    C14 C19 H19 . . 119.8 ?
    C21 O21 H21O . . 107(2) ?
    C22 N21 C23 . . 117.87(18) ?
    C22 N21 H21N . . 107.8 ?
    C23 N21 H21N . . 107.8 ?
    C22 N21 H22N . . 107.8 ?
    C23 N21 H22N . . 107.8 ?
    H21N N21 H22N . . 107.2 ?
    O21 C21 C22 . . 112.8(2) ?
    O21 C21 H21A . . 109.0 ?
    C22 C21 H21A . . 109.0 ?
    O21 C21 H21B . . 109.0 ?
    C22 C21 H21B . . 109.0 ?
    H21A C21 H21B . . 107.8 ?
    N21 C22 C21 . . 110.69(19) ?
    N21 C22 H22A . . 109.5 ?
    C21 C22 H22A . . 109.5 ?
    N21 C22 H22B . . 109.5 ?
    C21 C22 H22B . . 109.5 ?
    H22A C22 H22B . . 108.1 ?
    C26 C23 C24 . . 110.2(2) ?
    C26 C23 N21 . . 108.8(2) ?
    C24 C23 N21 . . 106.28(19) ?
    C26 C23 C25 . . 111.8(2) ?
    C24 C23 C25 . . 110.4(2) ?
    N21 C23 C25 . . 109.06(19) ?
    C23 C24 H24A . . 109.5 ?
    C23 C24 H24B . . 109.5 ?
    H24A C24 H24B . . 109.5 ?
    C23 C24 H24C . . 109.5 ?
    H24A C24 H24C . . 109.5 ?
    H24B C24 H24C . . 109.5 ?
    C23 C25 H25A . . 109.5 ?
    C23 C25 H25B . . 109.5 ?
    H25A C25 H25B . . 109.5 ?
    C23 C25 H25C . . 109.5 ?
    H25A C25 H25C . . 109.5 ?
    H25B C25 H25C . . 109.5 ?
    C23 C26 H26A . . 109.5 ?
    C23 C26 H26B . . 109.5 ?
    H26A C26 H26B . . 109.5 ?
    C23 C26 H26C . . 109.5 ?
    H26A C26 H26C . . 109.5 ?
    H26B C26 H26C . . 109.5 ?
    C31 O31 H31O . . 106(2) ?
    C32 N31 C33 . . 117.09(18) ?
    C32 N31 H31N . . 108.0 ?
    C33 N31 H31N . . 108.0 ?
    C32 N31 H32N . . 108.0 ?
    C33 N31 H32N . . 108.0 ?
    H31N N31 H32N . . 107.3 ?
    O31 C31 C32 . . 111.9(2) ?
    O31 C31 H31A . . 109.2 ?
    C32 C31 H31A . . 109.2 ?
    O31 C31 H31B . . 109.2 ?
    C32 C31 H31B . . 109.2 ?
    H31A C31 H31B . . 107.9 ?
    N31 C32 C31 . . 110.55(19) ?
    N31 C32 H32A . . 109.5 ?
    C31 C32 H32A . . 109.5 ?
    N31 C32 H32B . . 109.5 ?
    C31 C32 H32B . . 109.5 ?
    H32A C32 H32B . . 108.1 ?
    C36 C33 C34 . . 110.7(2) ?
    C36 C33 N31 . . 105.70(19) ?
    C34 C33 N31 . . 109.4(2) ?
    C36 C33 C35 . . 109.8(2) ?
    C34 C33 C35 . . 112.3(2) ?
    N31 C33 C35 . . 108.62(19) ?
    C33 C34 H34A . . 109.5 ?
    C33 C34 H34B . . 109.5 ?
    H34A C34 H34B . . 109.5 ?
    C33 C34 H34C . . 109.5 ?
    H34A C34 H34C . . 109.5 ?
    H34B C34 H34C . . 109.5 ?
    C33 C35 H35A . . 109.5 ?
    C33 C35 H35B . . 109.5 ?
    H35A C35 H35B . . 109.5 ?
    C33 C35 H35C . . 109.5 ?
    H35A C35 H35C . . 109.5 ?
    H35B C35 H35C . . 109.5 ?
    C33 C36 H36A . . 109.5 ?
    C33 C36 H36B . . 109.5 ?
    H36A C36 H36B . . 109.5 ?
    C33 C36 H36C . . 109.5 ?
    H36A C36 H36C . . 109.5 ?
    H36B C36 H36C . . 109.5 ?
loop_
    _geom_torsion_atom_site_label_1
    _geom_torsion_atom_site_label_2
    _geom_torsion_atom_site_label_3
    _geom_torsion_atom_site_label_4
    _geom_torsion_site_symmetry_1
    _geom_torsion_site_symmetry_2
    _geom_torsion_site_symmetry_3
    _geom_torsion_site_symmetry_4
    _geom_torsion
    _geom_torsion_publ_flag
    O1 S2 N2 C1 . . . . 47.6(2) ?
    O2 S2 N2 C1 . . . . 174.80(18) ?
    C4 S2 N2 C1 . . . . -69.7(2) ?
    C2 N1 C1 N2 . . . . -178.3(2) ?
    C2 N1 C1 S1 . . . . 0.2(3) ?
    S2 N2 C1 N1 . . . . 179.38(19) ?
    S2 N2 C1 S1 . . . . 1.1(3) ?
    C3 S1 C1 N1 . . . . -0.5(2) ?
    C3 S1 C1 N2 . . . . 177.9(2) ?
    C1 N1 C2 C3 . . . . 0.3(3) ?
    N1 C2 C3 S1 . . . . -0.7(3) ?
    C1 S1 C3 C2 . . . . 0.6(2) ?
    O1 S2 C4 C9 . . . . 13.0(2) ?
    O2 S2 C4 C9 . . . . -111.3(2) ?
    N2 S2 C4 C9 . . . . 134.9(2) ?
    O1 S2 C4 C5 . . . . -166.88(19) ?
    O2 S2 C4 C5 . . . . 68.8(2) ?
    N2 S2 C4 C5 . . . . -45.0(2) ?
    C9 C4 C5 C6 . . . . 0.8(4) ?
    S2 C4 C5 C6 . . . . -179.28(18) ?
    C4 C5 C6 C7 . . . . -0.5(4) ?
    C5 C6 C7 N3 . . . . -177.7(2) ?
    C5 C6 C7 C8 . . . . -0.2(3) ?
    N3 C7 C8 C9 . . . . 178.1(2) ?
    C6 C7 C8 C9 . . . . 0.6(4) ?
    C7 C8 C9 C4 . . . . -0.3(4) ?
    C5 C4 C9 C8 . . . . -0.4(4) ?
    S2 C4 C9 C8 . . . . 179.69(19) ?
    O11 S12 N12 C11 . . . . -155.40(19) ?
    O12 S12 N12 C11 . . . . -26.0(2) ?
    C14 S12 N12 C11 . . . . 91.4(2) ?
    C12 N11 C11 N12 . . . . -173.1(2) ?
    C12 N11 C11 S11 . . . . 0.0(3) ?
    S12 N12 C11 N11 . . . . -154.89(18) ?
    S12 N12 C11 S11 . . . . 32.9(3) ?
    C13 S11 C11 N11 . . . . 0.25(19) ?
    C13 S11 C11 N12 . . . . 172.9(2) ?
    C11 N11 C12 C13 . . . . -0.4(3) ?
    N11 C12 C13 S11 . . . . 0.6(3) ?
    C11 S11 C13 C12 . . . . -0.5(2) ?
    O11 S12 C14 C19 . . . . -18.3(2) ?
    O12 S12 C14 C19 . . . . -144.61(19) ?
    N12 S12 C14 C19 . . . . 94.7(2) ?
    O11 S12 C14 C15 . . . . 167.58(19) ?
    O12 S12 C14 C15 . . . . 41.3(2) ?
    N12 S12 C14 C15 . . . . -79.4(2) ?
    C19 C14 C15 C16 . . . . -0.6(4) ?
    S12 C14 C15 C16 . . . . 173.55(19) ?
    C14 C15 C16 C17 . . . . -0.5(4) ?
    C15 C16 C17 N13 . . . . -179.6(2) ?
    C15 C16 C17 C18 . . . . 1.5(4) ?
    N13 C17 C18 C19 . . . . 179.5(2) ?
    C16 C17 C18 C19 . . . . -1.6(4) ?
    C17 C18 C19 C14 . . . . 0.6(4) ?
    C15 C14 C19 C18 . . . . 0.5(4) ?
    S12 C14 C19 C18 . . . . -173.60(18) ?
    C23 N21 C22 C21 . . . . 171.49(19) ?
    O21 C21 C22 N21 . . . . 55.5(3) ?
    C22 N21 C23 C26 . . . . 51.7(3) ?
    C22 N21 C23 C24 . . . . 170.4(2) ?
    C22 N21 C23 C25 . . . . -70.6(3) ?
    C33 N31 C32 C31 . . . . 175.3(2) ?
    O31 C31 C32 N31 . . . . 57.5(3) ?
    C32 N31 C33 C36 . . . . -177.4(2) ?
    C32 N31 C33 C34 . . . . 63.4(3) ?
    C32 N31 C33 C35 . . . . -59.5(3) ?
loop_
    _geom_hbond_atom_site_label_D
    _geom_hbond_atom_site_label_H
    _geom_hbond_atom_site_label_A
    _geom_hbond_site_symmetry_A
    _geom_hbond_distance_DH
    _geom_hbond_distance_HA
    _geom_hbond_distance_DA
    _geom_hbond_angle_DHA
    O21 H21o N1 . 0.84(3) 1.90(3) 2.739(3) 177(2)
    O31 H31o N2 . 0.832(11) 1.967(11) 2.796(3) 174(3)
    N3 H2n O12 4_576 0.875(17) 2.188(15) 3.027(3) 161(3)
    N13 H11n O2 2_655 0.89(2) 2.34(2) 3.201(3) 164(2)
    N13 H12n O1 4_565 0.882(19) 2.254(18) 3.098(3) 160(2)
    N21 H21n N12 . 0.92 1.91 2.832(3) 178
    N21 H22n O31 . 0.92 1.94 2.862(3) 176
    N31 H31n N11 . 0.92 1.89 2.802(3) 175
    N31 H32n O21 . 0.92 2.02 2.934(3) 174
    C2 H2 O11 2_545 0.95 2.43 3.356(3) 164
    C6 H6 O12 4_576 0.95 2.50 3.263(3) 137
