# Supplementary material for: tert-But­yl(2-hy­droxy­eth­yl)aza­nium 4-[(1,3-thia­zol-2-yl­aza­nid­yl)sulfon­yl]aniline
Source: Acta Crystallogr Sect E Struct Rep Online. 2012 Aug 8;68(Pt 9):o2662–3. doi: 10.1107/S1600536812034459 (PMC3435687; doi:10.1107/S1600536812034459)
Supplement: Supplementary file 2 [file e-68-o2662-Isup2.hkl]

#
# h,k,l, Fc-squared, Fo-squared, sigma(Fo-squared) and status flag
#
data_I
_shelx_title ' cd0408b in P2(1)/c'
_shelx_refln_list_code          4
_shelx_F_calc_maximum      273.26
_exptl_crystal_F_000      1584.00
_reflns_d_resolution_high  0.7696
 
loop_
 _symmetry_equiv_pos_as_xyz
 'x, y, z'
 '-x, y+1/2, -z+1/2'
 '-x, -y, -z'
 'x, -y-1/2, z-1/2'
 
_cell_length_a    13.8930
_cell_length_b    11.7710
_cell_length_c    22.1910
_cell_angle_alpha  90.000
_cell_angle_beta   91.401
_cell_angle_gamma  90.000
 
_shelx_F_squared_multiplier     1.000
 
loop_
 _refln_index_h
 _refln_index_k
 _refln_index_l
 _refln_F_squared_calc
 _refln_F_squared_meas
 _refln_F_squared_sigma
 _refln_observed_status
   2   0   0    57581.41    57014.79    739.05 o
   3   0   0        9.10       11.75      4.70 o
   4   0   0    12846.69    11717.32    172.23 o
   5   0   0     9271.22     8979.96    137.58 o
   6   0   0     1145.23      802.82     75.47 o
   7   0   0     2188.66     1893.25    104.96 o
   8   0   0       13.21      104.41     42.76 o
   9   0   0    11079.36    11149.02    409.98 o
  10   0   0     2209.88     1974.43    126.71 o
  11   0   0     3035.56     2956.12    115.37 o
  13   0   0     4358.13     4588.95    210.75 o
  14   0   0     5260.38     5615.61   2290.79 o
  15   0   0       12.65       36.58     18.98 o
  16   0   0       51.51       73.91     21.19 o
  17   0   0      129.61      117.22     29.40 o
  18   0   0      430.04      499.55    452.09 o
   2   1   0     2946.59     2798.33     63.94 o
   3   1   0     5376.58     4983.20     86.37 o
   4   1   0     2390.71     2342.10     67.17 o
   5   1   0     3240.18     3116.09     82.05 o
   6   1   0      157.87       16.40     10.51 o
   7   1   0     1016.52     1068.04     69.59 o
   8   1   0      900.88      968.21    100.58 o
   9   1   0      228.62       38.70     16.77 o
  10   1   0     2022.39     1978.51    131.59 o
  11   1   0      239.12      257.98     30.23 o
  12   1   0      636.37      625.14     47.31 o
  13   1   0       26.65       47.33     28.71 o
  14   1   0     1316.77     1470.58    123.80 o
  15   1   0     1015.55      991.20     99.02 o
  16   1   0      504.59      557.51     59.03 o
  17   1   0        3.96       23.52     32.67 o
  18   1   0       65.20       67.53     20.78 o
   0   2   0    33552.66    37453.16    445.51 o
   1   2   0    11610.41    11533.66    111.28 o
   2   2   0     7809.84     7538.41    211.13 o
   3   2   0      143.16      202.72     24.19 o
   4   2   0     1032.38      851.55     32.69 o
   6   2   0    12667.18    13193.48    140.34 o
   7   2   0     5248.74     5393.22    161.66 o
   8   2   0      774.26      893.20     52.57 o
   9   2   0      591.99      713.09     65.75 o
  10   2   0     1234.41     1234.45     72.81 o
  11   2   0      251.25      247.30     41.65 o
  12   2   0       32.38      183.14     26.80 o
  13   2   0     2624.70     2569.83    115.05 o
  14   2   0     2069.00     2039.78    235.26 o
  15   2   0      502.70      572.79     51.60 o
  16   2   0        3.78       19.28     52.43 o
  17   2   0       11.27       22.62     10.96 o
   1   3   0     1076.22     1023.46     68.28 o
   2   3   0    25954.38    25271.97    240.77 o
   3   3   0     1191.51     1280.04     60.93 o
   4   3   0     3916.22     4386.26    106.73 o
   5   3   0     1170.55     1213.46     61.31 o
   6   3   0      840.96     1063.98     57.73 o
   7   3   0     6417.49     6146.79    240.70 o
   8   3   0     1066.43     1277.76     67.24 o
   9   3   0     1061.92     1089.11     52.10 o
  10   3   0        3.63       28.21     10.99 o
  11   3   0     1636.25     1448.61     77.69 o
  12   3   0      267.98      201.07     25.35 o
  13   3   0      767.52      797.90     79.64 o
  14   3   0      306.95      307.43     31.52 o
  15   3   0      284.01      234.53     34.43 o
  16   3   0      307.86      299.29     29.08 o
  17   3   0      889.68      949.79     66.37 o
   0   4   0     5497.21     7408.05    248.07 o
   1   4   0       23.46       60.42     13.28 o
   2   4   0     4047.11     4156.36    170.20 o
   3   4   0     6139.50     6329.44    147.05 o
   4   4   0       24.59       27.72      7.84 o
   5   4   0     1999.48     1987.21     73.39 o
   6   4   0      132.99       98.32     13.60 o
   7   4   0      361.46      395.89     30.67 o
   8   4   0      118.43      156.24     24.32 o
   9   4   0       32.88       28.69      7.52 o
  10   4   0      151.34      144.48     15.32 o
  11   4   0      289.41      262.42     38.20 o
  12   4   0     1844.02     1537.36     68.19 o
  13   4   0       69.49       83.90     18.25 o
  14   4   0     4207.56     4151.19    193.99 o
  15   4   0       40.66       22.99      9.27 o
  16   4   0       23.31       11.14     12.03 o
  17   4   0      128.52      134.72     22.69 o
   1   5   0       15.90        2.88      7.70 o
   2   5   0       14.25       11.79     15.02 o
   3   5   0      708.17      980.99     70.46 o
   4   5   0       48.93       37.62     11.07 o
   5   5   0     4468.22     4736.62    127.14 o
   6   5   0       46.36       78.93     13.19 o
   7   5   0      207.22      272.38     22.77 o
   8   5   0       72.50       77.92     20.93 o
   9   5   0       22.54       28.91      8.71 o
  10   5   0      167.02      209.63     28.24 o
  11   5   0      926.91      857.86     62.40 o
  12   5   0      405.07      395.72     30.96 o
  13   5   0        6.26       10.39     15.90 o
  14   5   0      348.64      306.65     24.96 o
  15   5   0       13.76       17.77     11.24 o
  16   5   0      843.31      834.95     54.70 o
  17   5   0      517.38      588.13     47.44 o
   0   6   0     1131.44     1277.22    127.45 o
   1   6   0      205.67      303.56     37.00 o
   2   6   0     1240.07     1555.15    147.81 o
   3   6   0     1798.72     1793.35    147.26 o
   4   6   0     4202.31     4433.85    201.10 o
   5   6   0     8247.27     8131.96    196.34 o
   6   6   0     1501.07     1845.70     70.56 o
   7   6   0    11010.99    11347.46    268.44 o
   8   6   0        0.50        2.73     15.48 o
   9   6   0      108.68      134.42     24.34 o
  10   6   0      314.17      287.60     29.09 o
  11   6   0      160.70      147.34     24.05 o
  12   6   0       85.28       92.31     14.91 o
  13   6   0     1221.19     1152.93    138.27 o
  14   6   0        0.44        0.70      8.74 o
  15   6   0      232.96      215.15     25.07 o
  16   6   0       59.56       42.44     28.80 o
   1   7   0    15427.08    17341.53   1312.19 o
   2   7   0     2354.14     3178.43    495.45 o
   3   7   0      778.30      844.95     61.45 o
   4   7   0      104.95       74.48     19.51 o
   5   7   0     4040.89     4111.80    269.31 o
   6   7   0      211.14      200.72     24.75 o
   7   7   0      750.26      753.29     47.42 o
   8   7   0     3366.40     3459.70    124.56 o
   9   7   0      729.23      719.67     53.96 o
  10   7   0     4882.06     4903.30    191.23 o
  11   7   0      106.91      144.49     22.87 o
  12   7   0        9.51        8.44      5.19 o
  13   7   0      488.89      425.25     45.23 o
  14   7   0     1231.23     1215.92     85.59 o
  15   7   0      176.20      168.32     29.20 o
  16   7   0       12.86       43.76     21.33 o
   0   8   0      575.80      503.24     44.51 o
   1   8   0      215.23      157.58     41.61 o
   2   8   0      491.92      540.40     35.85 o
   3   8   0     1436.94     1565.78    142.94 o
   4   8   0      422.91      406.08     49.89 o
   5   8   0        8.79        2.22     17.19 o
   6   8   0     1643.23     1779.65     92.58 o
   7   8   0      113.35      108.51     16.96 o
   8   8   0      952.24     1049.85     72.14 o
   9   8   0      179.98      115.26     18.45 o
  10   8   0      231.55      162.72     20.43 o
  11   8   0      252.57      244.13     25.65 o
  12   8   0      312.62      248.33     30.39 o
  13   8   0      505.31      550.61     70.31 o
  14   8   0        0.76       36.39     14.19 o
  15   8   0      237.72      248.13     29.60 o
   1   9   0      900.18      847.05     57.25 o
   2   9   0        0.01       14.61     10.18 o
   3   9   0      184.17      208.00     31.97 o
   4   9   0      580.26      667.17     57.81 o
   5   9   0     9449.00     9464.72    286.43 o
   6   9   0       59.79       72.61     18.12 o
   7   9   0      216.34      259.15     27.61 o
   8   9   0       17.21       37.32     11.20 o
   9   9   0     1549.28     1667.50     94.77 o
  10   9   0      404.25      362.89     28.31 o
  11   9   0      105.98      118.70     16.79 o
  12   9   0      623.63      523.78     54.02 o
  13   9   0       15.30       24.66     16.08 o
  14   9   0      148.37      134.31     22.99 o
   0  10   0     2703.69     2571.58   1822.29 o
   1  10   0      335.02      438.13     29.06 o
   2  10   0      226.88      279.05     30.59 o
   3  10   0     1747.03     2013.72    130.90 o
   4  10   0      102.41      118.09     22.79 o
   5  10   0      377.49      443.74     33.58 o
   6  10   0      266.05      280.51     34.99 o
   7  10   0     1671.49     1787.30     88.52 o
   8  10   0      230.15      231.13     23.37 o
   9  10   0      141.42      178.78     21.72 o
  10  10   0      543.74      561.63     43.47 o
  11  10   0      200.11      197.78     33.64 o
  12  10   0      753.27      744.60     68.35 o
  13  10   0      200.52      189.86     21.74 o
   1  11   0       67.70      156.94     27.92 o
   2  11   0      987.95     1022.73     62.39 o
   3  11   0      137.37      174.39     28.53 o
   4  11   0      697.09      762.91     61.96 o
   5  11   0        0.53       25.50     56.86 o
   6  11   0      538.28      512.59     49.53 o
   7  11   0       32.06       51.35     15.60 o
   8  11   0      103.57       67.86     16.39 o
   9  11   0      146.08      151.27     32.11 o
  10  11   0       61.00       62.97     11.53 o
  11  11   0      159.27      128.92     17.54 o
  12  11   0      266.47      260.14     36.88 o
   0  12   0       12.05       25.71     16.22 o
   1  12   0      107.99      144.63     28.43 o
   2  12   0      715.35      716.11     76.85 o
   3  12   0        3.68       19.59     22.76 o
   4  12   0        4.14       31.13     12.12 o
   5  12   0      621.89      627.60     43.53 o
   6  12   0      266.06      205.92     28.42 o
   7  12   0      372.80      354.70     28.02 o
   8  12   0      251.93      221.87     22.06 o
   9  12   0      822.77      843.45     47.73 o
  10  12   0      181.55      167.13     24.51 o
  11  12   0      279.47      211.06     24.59 o
   1  13   0        1.00       40.22     14.65 o
   2  13   0       96.75      101.58     21.76 o
   3  13   0     3400.83     3628.87    218.93 o
   4  13   0      164.55      232.70     35.28 o
   5  13   0     2692.63     3030.81    229.41 o
   6  13   0      385.32      372.73     31.38 o
   7  13   0      176.86      165.12     27.82 o
   8  13   0      206.83      152.49     17.67 o
   9  13   0      755.94      793.79     48.95 o
   0  14   0      268.46      285.21     42.21 o
   1  14   0        5.69       26.73     12.88 o
   2  14   0       21.72       53.09     16.91 o
   3  14   0      558.22      581.35     45.79 o
   4  14   0      161.59      123.19     18.33 o
   5  14   0       21.25       29.96     14.01 o
   6  14   0      171.51      163.98     31.51 o
   7  14   0      149.86      108.77     25.56 o
   1  15   0      351.95      387.62     44.53 o
   2  15   0      737.73      702.49     59.19 o
   3  15   0       51.09       56.33     32.11 o
 -18   1   1       36.04       50.78     18.91 o
 -17   1   1      765.88      831.65     54.84 o
 -16   1   1        7.36        0.74      9.49 o
 -15   1   1     3715.05     4031.69    127.31 o
 -14   1   1      360.26      300.38     41.73 o
 -13   1   1     1292.19     1392.92     86.77 o
 -12   1   1      477.66      418.15     40.87 o
 -11   1   1      269.87      286.94     26.03 o
 -10   1   1     1346.16     1275.06     67.50 o
  -9   1   1     3356.36     3392.78    147.15 o
  -8   1   1     4744.75     4727.31    205.19 o
  -7   1   1      479.18      612.61     54.19 o
  -6   1   1     6976.24     7018.26    146.56 o
  -5   1   1     2498.30     2771.28    108.47 o
  -4   1   1     5850.81     6134.55    185.83 o
  -3   1   1     8014.18     7765.50    101.71 o
  -2   1   1     5743.54     5604.95    112.30 o
  -1   1   1      408.48      282.08    131.13 o
   1   1   1      721.17      809.93    154.91 o
   2   1   1      203.01      177.01      9.48 o
   3   1   1     5292.22     4664.59    149.10 o
   4   1   1     1500.14     1428.49     48.95 o
   5   1   1       67.47       52.74     14.06 o
   6   1   1      337.27      300.08     37.64 o
   7   1   1       31.89       35.05      8.70 o
   8   1   1     2638.28     2872.29    428.78 o
   9   1   1     1982.98     1785.32     86.75 o
  10   1   1      120.90      129.49     26.30 o
  11   1   1       34.96       37.66     14.19 o
  12   1   1      277.55      191.08     77.13 o
  13   1   1       31.35       72.15     26.82 o
  14   1   1       32.75       14.03      7.69 o
  15   1   1      775.71      776.48     52.22 o
  16   1   1       35.91        7.68     10.71 o
  17   1   1       63.67       72.05     20.55 o
 -17   2   1      109.56      129.04     21.15 o
 -16   2   1      273.58      258.39     29.16 o
 -15   2   1        0.61        7.47     13.22 o
 -14   2   1      433.57      403.78     35.66 o
 -13   2   1      123.83      145.81     27.07 o
 -12   2   1        5.84       19.35     16.36 o
 -11   2   1        5.05       21.06     11.89 o
 -10   2   1      966.75      951.17     71.19 o
  -9   2   1      116.09       98.19     19.52 o
  -8   2   1      437.32      405.05     24.36 o
  -7   2   1     2528.71     2623.54     77.03 o
  -6   2   1       83.65      449.36     55.88 o
  -5   2   1      223.55      219.58     17.83 o
  -4   2   1      905.07      918.30     61.94 o
  -3   2   1     5583.00     5612.73    211.68 o
  -2   2   1    13183.50    12546.13    171.40 o
  -1   2   1     1086.88      898.30     36.17 o
   0   2   1      267.07      186.56     13.03 o
   1   2   1        5.71       14.45      4.41 o
   2   2   1      278.54      284.90     29.74 o
   3   2   1     8488.80     8973.39    119.75 o
   4   2   1     3964.85     3952.83    109.85 o
   5   2   1    15987.30    15434.16    232.22 o
   6   2   1     4833.18     5222.70    155.69 o
   7   2   1     4627.54     4700.85    151.54 o
   8   2   1     2380.70     2182.07     94.07 o
   9   2   1       60.75       50.61     43.08 o
  10   2   1     1486.31     1518.18    123.16 o
  11   2   1      830.33      747.77     63.87 o
  12   2   1      187.60      158.22     24.37 o
  13   2   1       28.59       -2.20     14.38 o
  14   2   1     1989.98     2171.83    135.39 o
  15   2   1       12.64       43.74     14.02 o
  16   2   1     1419.57     1416.64    113.12 o
  17   2   1       19.21       21.72      8.18 o
 -17   3   1      127.39       76.29     33.82 o
 -16   3   1      181.33      142.31     21.83 o
 -15   3   1     1225.51     1339.50     91.34 o
 -14   3   1      387.19      388.58     35.96 o
 -13   3   1      236.66      170.24     29.67 o
 -12   3   1     1441.48     1403.24    148.15 o
 -11   3   1      860.40      927.77     76.62 o
 -10   3   1      538.93      484.23     58.27 o
  -9   3   1     1563.28     1407.99     90.48 o
  -8   3   1      169.86      167.13     25.61 o
  -7   3   1     3589.43     3640.62    149.77 o
  -6   3   1      329.51      411.87     28.37 o
  -5   3   1     3921.01     3623.93     92.07 o
  -4   3   1      302.40      396.23     32.32 o
  -3   3   1      842.23      852.32     53.57 o
  -2   3   1     6019.74     6250.25    220.01 o
  -1   3   1     9511.85     9598.76    485.04 o
   0   3   1    10339.51    11648.07    261.43 o
   1   3   1     3173.35     3302.84    167.12 o
   2   3   1     1472.32     1342.40     72.47 o
   3   3   1     6678.65     6654.81    125.92 o
   4   3   1    15630.98    16906.46    224.53 o
   5   3   1      791.46      960.81     57.29 o
   6   3   1      316.42      289.44     42.90 o
   7   3   1       48.85       63.21     12.10 o
   8   3   1        0.05       16.68     10.51 o
   9   3   1       65.65      219.69     30.41 o
  10   3   1      120.19      105.01     21.57 o
  11   3   1      699.69      657.54     55.21 o
  12   3   1        3.46        8.08      9.03 o
  13   3   1      216.64      202.30     34.56 o
  14   3   1       63.28       91.72     25.39 o
  15   3   1      302.02      234.75     32.51 o
  16   3   1      591.03      564.56     81.92 o
  17   3   1      189.76      200.26     24.69 o
 -17   4   1      199.99      179.27     25.04 o
 -16   4   1      233.23      262.21     25.62 o
 -15   4   1      687.28      748.80     75.28 o
 -14   4   1      732.20      625.62     76.58 o
 -13   4   1     1145.28     1104.76     76.90 o
 -12   4   1      100.24       76.38     19.31 o
 -11   4   1      205.06      201.54     19.43 o
 -10   4   1     1762.49     1889.12    150.72 o
  -9   4   1      246.58      272.81     22.04 o
  -8   4   1     2501.87     2287.11     91.57 o
  -7   4   1     6189.32     6177.87    132.84 o
  -6   4   1       46.44       38.18     10.20 o
  -5   4   1      158.93      231.21     20.52 o
  -4   4   1     4744.51     4865.28    120.18 o
  -3   4   1     8694.55     9721.88    144.86 o
  -2   4   1      114.09      161.46     18.87 o
  -1   4   1      158.39      167.86     19.85 o
   0   4   1     6747.63     7445.16    173.80 o
   1   4   1     9231.65    10661.77    447.95 o
   2   4   1      811.38      904.10     75.06 o
   3   4   1      312.64      430.30     37.42 o
   4   4   1      331.77      460.36     30.88 o
   5   4   1      897.10      996.55     62.89 o
   6   4   1      517.43      586.69     44.14 o
   7   4   1      174.85      217.95     21.05 o
   8   4   1        2.81        7.44     14.99 o
   9   4   1      880.39      934.05     48.49 o
  10   4   1      493.03      495.96     67.52 o
  11   4   1      117.94       91.33     20.69 o
  12   4   1        3.01       15.81      8.55 o
  13   4   1      141.62      149.27     21.57 o
  14   4   1        6.37       14.28     17.42 o
  15   4   1       57.71       52.43     11.43 o
  16   4   1       36.12       53.61     17.62 o
  17   4   1       12.64       32.88     12.82 o
 -17   5   1      170.67      149.39     41.74 o
 -16   5   1        6.23       40.18     16.96 o
 -15   5   1      999.00     1089.19     71.22 o
 -14   5   1       30.75       17.45      9.29 o
 -13   5   1       77.49       50.91     12.32 o
 -12   5   1      447.47      525.98     46.58 o
 -11   5   1      293.13      276.20     23.78 o
 -10   5   1     1662.13     1628.13     68.29 o
  -9   5   1      103.86       96.80     16.36 o
  -8   5   1      417.97      452.61     31.94 o
  -7   5   1      837.56     1127.97     83.35 o
  -6   5   1       38.00       42.58     10.92 o
  -5   5   1     1218.81     1457.35     75.75 o
  -4   5   1     1709.33     1855.09     78.12 o
  -3   5   1     7544.42     7979.02    197.57 o
  -2   5   1       77.96       79.46     18.61 o
  -1   5   1     6044.66     5965.00    143.54 o
   0   5   1     1102.02     1641.20     86.20 o
   1   5   1     9628.06    10380.89    367.18 o
   2   5   1        1.94        1.01      9.54 o
   3   5   1      579.84      660.06     57.67 o
   4   5   1        0.77       34.84     10.99 o
   5   5   1     2106.74     2222.99    114.98 o
   6   5   1      958.90     1249.94     62.36 o
   7   5   1      668.45      719.00     43.90 o
   8   5   1     4155.75     3925.94     77.32 o
   9   5   1     2753.81     2821.50     86.05 o
  10   5   1        1.82       12.54      5.28 o
  11   5   1      402.67      358.75     48.24 o
  12   5   1     1677.56     1735.39    117.03 o
  13   5   1     1187.97     1101.90    111.60 o
  14   5   1      885.25      885.67    109.08 o
  15   5   1     2520.16     2711.34    114.59 o
  16   5   1      121.42      137.91     17.03 o
  17   5   1      791.93      723.73     54.75 o
 -16   6   1      292.65      278.01     28.41 o
 -15   6   1        7.31       24.74     10.37 o
 -14   6   1     1393.52     1518.77    167.81 o
 -13   6   1      230.14      255.99     30.82 o
 -12   6   1      297.26      260.86     22.77 o
 -11   6   1      276.15      281.88     23.79 o
 -10   6   1       48.01      102.33     18.97 o
  -9   6   1       85.94       69.87     14.51 o
  -8   6   1     7087.90     7297.57    185.16 o
  -7   6   1     6625.95     6753.28    185.24 o
  -6   6   1       19.33       50.00     15.02 o
  -5   6   1     1672.37     2067.80     95.65 o
  -4   6   1      682.76      687.62     53.94 o
  -3   6   1      540.68      523.37     40.03 o
  -2   6   1     1670.81     1863.61    178.50 o
  -1   6   1     1708.62     2045.07    124.36 o
   0   6   1     4883.17     5268.47    173.49 o
   1   6   1     2433.77     2807.32     99.40 o
   2   6   1    14361.28    15502.91    663.21 o
   3   6   1      635.89      754.63     71.97 o
   4   6   1       47.39      287.82     47.25 o
   5   6   1      506.96      631.82     41.78 o
   6   6   1     7437.37     7792.00    184.83 o
   7   6   1       50.94       90.58     28.74 o
   8   6   1      139.31      115.45     18.46 o
   9   6   1      139.89      161.71     24.01 o
  10   6   1      571.98      498.00     28.09 o
  11   6   1      434.63      363.47     34.98 o
  12   6   1       29.75       37.07     14.26 o
  13   6   1      238.49      286.62     31.03 o
  14   6   1       37.08       39.29     12.34 o
  15   6   1       61.04       65.71     17.88 o
  16   6   1      331.37      389.53     38.68 o
 -16   7   1       52.98       59.28     13.78 o
 -15   7   1       46.60       38.65     16.59 o
 -14   7   1       27.56        7.10     26.95 o
 -13   7   1      155.44      170.50     16.66 o
 -12   7   1      440.74      401.55     25.70 o
 -11   7   1     1141.40     1070.48     93.45 o
 -10   7   1     3375.68     3490.34    207.16 o
  -9   7   1      216.86      213.37     19.80 o
  -8   7   1     3140.84     3212.98    123.41 o
  -7   7   1      413.49      410.23     33.72 o
  -6   7   1      185.46      211.35     26.85 o
  -5   7   1     4703.98     4760.93    210.79 o
  -4   7   1     2000.30     2236.67    109.34 o
  -3   7   1      781.96      765.39     58.71 o
  -2   7   1     3424.11     3713.57    289.36 o
  -1   7   1      579.51      621.63     47.26 o
   0   7   1      107.45      161.82     65.75 o
   1   7   1     2646.25     2919.51    179.79 o
   2   7   1     4588.38     4675.30    210.45 o
   3   7   1      321.35      312.33     31.03 o
   4   7   1     1194.07     1223.01    100.66 o
   5   7   1     1483.69     1642.63    131.31 o
   6   7   1      193.97      535.58     88.19 o
   7   7   1      390.12      342.61     22.53 o
   8   7   1       30.19       56.46     15.62 o
   9   7   1     1929.41     1941.01     87.22 o
  10   7   1      889.89      879.10     93.59 o
  11   7   1       46.08       56.84     12.52 o
  12   7   1      100.94      110.35     13.07 o
  13   7   1      218.61      182.06     46.91 o
  14   7   1      151.50      162.35     25.65 o
  15   7   1        6.97        4.99      9.78 o
  16   7   1       39.81       51.23     16.32 o
 -15   8   1       48.14       28.56     42.94 o
 -14   8   1        3.97       45.78     14.39 o
 -13   8   1       15.77       23.61      7.50 o
 -12   8   1        4.03       20.68      7.79 o
 -11   8   1       53.16       44.16     11.20 o
 -10   8   1      470.21      505.63     44.98 o
  -9   8   1      485.74      440.57     38.07 o
  -8   8   1       71.69      120.70     24.84 o
  -7   8   1      138.70      132.48     18.91 o
  -6   8   1      500.25      511.01     46.03 o
  -5   8   1     4676.13     4974.93     84.30 o
  -4   8   1       10.49       24.25     12.53 o
  -3   8   1     1163.87     1145.58     80.51 o
  -2   8   1       43.12       40.72     13.14 o
  -1   8   1     1974.22     2126.62    130.90 o
   0   8   1       74.05      176.96     34.08 o
   1   8   1     1127.95     1463.22    115.60 o
   2   8   1      470.60      487.58     31.54 o
   3   8   1       55.18       80.85     32.90 o
   4   8   1      590.21      695.39     60.20 o
   5   8   1      120.91      151.47     26.12 o
   6   8   1     5390.40     5363.98    158.97 o
   7   8   1      298.43      266.72     23.77 o
   8   8   1        7.42        2.02      7.08 o
   9   8   1     1133.12     1171.70     53.81 o
  10   8   1     4509.90     4412.37    134.85 o
  11   8   1      111.52      117.05     21.83 o
  12   8   1      499.57      458.42     36.35 o
  13   8   1        3.67       23.58     11.89 o
  14   8   1        0.73       35.97     21.79 o
  15   8   1        0.09       27.54     24.70 o
 -14   9   1      158.86      197.08     24.33 o
 -13   9   1      479.16      419.98     32.08 o
 -12   9   1       38.40       21.51     12.87 o
 -11   9   1       29.71       49.94     13.36 o
 -10   9   1      257.05      191.91     23.13 o
  -9   9   1      199.86      174.68     24.65 o
  -8   9   1     2238.70     2253.91    106.77 o
  -7   9   1      832.49      877.13     65.52 o
  -6   9   1     1438.32     1458.26     78.66 o
  -5   9   1     1470.27     1652.69    118.25 o
  -4   9   1      862.16      884.26     53.49 o
  -3   9   1      327.21      357.55     34.37 o
  -2   9   1      908.06     1003.60     89.57 o
  -1   9   1     2334.37     2689.78    162.51 o
   0   9   1     2930.75     3060.75    102.91 o
   1   9   1      846.54     1086.00     63.98 o
   2   9   1      854.51      893.19     84.83 o
   3   9   1      500.47      486.03     57.86 o
   4   9   1     2870.84     3177.29    121.27 o
   5   9   1     3986.31     4256.21    206.52 o
   6   9   1     3315.80     3372.10    153.67 o
   7   9   1      189.77      207.77     21.64 o
   8   9   1       56.30       63.67     24.94 o
   9   9   1     3204.94     3334.33    156.42 o
  10   9   1      548.73      485.17     47.68 o
  11   9   1     2002.05     1863.08     69.93 o
  12   9   1        4.48       18.76      7.05 o
  13   9   1       12.00       25.25      8.06 o
  14   9   1       68.32      113.52     20.30 o
 -13  10   1        5.22       18.72      7.14 o
 -12  10   1      263.40      282.49     23.11 o
 -11  10   1      385.62      342.39     43.43 o
 -10  10   1      545.55      575.75     34.06 o
  -9  10   1      478.94      483.06     59.64 o
  -8  10   1      905.43      912.76     52.87 o
  -7  10   1      187.29      253.98     25.33 o
  -6  10   1      725.48      699.51     40.18 o
  -5  10   1      504.91      517.10     41.84 o
  -4  10   1       45.11       15.20     17.37 o
  -3  10   1       46.19       79.53     36.95 o
  -2  10   1       87.93      100.45     27.88 o
  -1  10   1      395.60      451.24     31.79 o
   0  10   1       68.08       90.64     22.93 o
   1  10   1      587.75      542.31     42.42 o
   2  10   1      119.59      109.20     33.91 o
   3  10   1     3278.56     3124.68    158.82 o
   4  10   1      376.35      439.36     42.30 o
   5  10   1       73.61       32.59     39.26 o
   6  10   1     1042.27     1028.67     59.55 o
   7  10   1       45.51       45.03     11.94 o
   8  10   1      476.34      475.94     34.99 o
   9  10   1        0.40        8.96      7.11 o
  10  10   1      569.91      524.98     42.91 o
  11  10   1      195.94      197.35     24.88 o
  12  10   1      350.95      306.10     23.10 o
  13  10   1      346.13      289.79     47.75 o
 -12  11   1      627.12      636.81     86.41 o
 -11  11   1       74.24       66.31     15.67 o
 -10  11   1     1548.87     1482.40     95.01 o
  -9  11   1      605.92      542.51    119.85 o
  -8  11   1     3841.29     3913.53    118.78 o
  -7  11   1      150.66      106.23     18.33 o
  -6  11   1     1104.35     1154.45     89.64 o
  -5  11   1       88.97      115.76     19.62 o
  -4  11   1       49.94       81.02     36.12 o
  -3  11   1      594.06      646.80     75.52 o
  -2  11   1     1756.96     1636.16     98.47 o
  -1  11   1       58.72       83.12     44.97 o
   0  11   1      348.93      413.01     34.91 o
   1  11   1     2431.10     2382.28    104.41 o
   2  11   1       30.04       74.77     82.06 o
   3  11   1      303.38      342.62     74.32 o
   4  11   1      245.93      218.69     27.22 o
   5  11   1     1327.26     1391.90     75.37 o
   6  11   1       97.61      102.81     19.30 o
   7  11   1      858.93      949.95     50.53 o
   8  11   1       47.56       71.52     18.94 o
   9  11   1       26.68       29.54      8.05 o
  10  11   1      152.34      112.84     16.88 o
  11  11   1      418.38      502.19     62.32 o
  12  11   1      121.89      115.41     25.09 o
 -11  12   1      822.02      835.08     99.50 o
 -10  12   1       79.32       63.31     12.97 o
  -9  12   1      108.18       81.44     14.68 o
  -8  12   1       99.35       97.21     12.58 o
  -7  12   1      197.29      220.47     27.39 o
  -6  12   1      281.35      324.42     35.05 o
  -5  12   1      623.54      632.61     51.04 o
  -4  12   1        4.71       22.58     19.17 o
  -3  12   1      845.63      843.74     51.73 o
  -2  12   1     2006.99     2066.07    171.03 o
  -1  12   1      345.85      390.02    110.03 o
   0  12   1      219.23      312.60     64.92 o
   1  12   1      101.08      108.49     48.52 o
   2  12   1     1037.22     1018.67     76.42 o
   3  12   1       96.23      145.13     28.22 o
   4  12   1      450.72      571.05     81.65 o
   5  12   1      491.17      443.10     73.02 o
   6  12   1      493.82      394.54     35.32 o
   7  12   1     1892.13     1792.41     82.16 o
   8  12   1     3707.57     3753.56     96.06 o
   9  12   1     2497.21     2602.72     98.15 o
  10  12   1      217.00      209.51     25.21 o
  11  12   1      394.39      361.94     65.78 o
  -9  13   1      122.71       84.49     14.73 o
  -8  13   1      331.74      307.81     24.09 o
  -7  13   1       52.13       56.06     18.75 o
  -6  13   1      153.90      110.72     18.10 o
  -5  13   1      338.44      339.69     36.12 o
  -4  13   1      846.67      978.21     64.21 o
  -3  13   1      434.24      376.64     46.05 o
  -2  13   1      839.81      826.15     58.82 o
  -1  13   1       73.56       54.09     26.17 o
   0  13   1       52.59       87.41     23.07 o
   1  13   1      190.90      233.19     35.15 o
   2  13   1      207.55      241.61     63.72 o
   3  13   1      350.70      333.58     73.58 o
   4  13   1       65.92       92.60     20.43 o
   5  13   1     1698.11     2044.28    205.27 o
   6  13   1       54.53       46.39     11.31 o
   7  13   1      674.93      685.51     50.65 o
   8  13   1        7.89       26.34      9.28 o
   9  13   1       22.10       17.44     12.70 o
  -7  14   1       89.75       98.57     31.27 o
  -6  14   1     1243.90     1294.99    112.64 o
  -5  14   1      188.99      147.32     23.87 o
  -4  14   1     1362.70     1395.41     92.39 o
  -3  14   1      495.17      465.50     41.05 o
  -2  14   1       35.55       45.04     29.72 o
  -1  14   1      108.65      170.79     28.80 o
   0  14   1      411.15      446.14     38.01 o
   1  14   1       21.40       53.21     16.36 o
   2  14   1      985.07     1017.17     66.03 o
   3  14   1      107.47      139.00     32.51 o
   4  14   1        5.84       28.78     12.84 o
   5  14   1      210.61      158.37     54.37 o
   6  14   1        6.04       29.74     14.75 o
   7  14   1       40.49       18.14     27.42 o
  -3  15   1       60.14       36.92     42.34 o
  -2  15   1       27.97       61.74     21.01 o
  -1  15   1       46.25      121.22     59.81 o
   0  15   1     1377.93     1500.45     75.79 o
   1  15   1        8.85       34.56     15.25 o
   2  15   1      318.78      333.17     45.58 o
   3  15   1      439.12      456.32     60.24 o
 -18   0   2      865.61      803.19     70.77 o
 -17   0   2      320.94      376.81     75.56 o
 -16   0   2     1576.66     1744.98    175.27 o
 -15   0   2     6100.19     7115.28   3982.51 o
 -14   0   2      341.59      434.13     54.28 o
 -13   0   2      939.83     1207.27    150.58 o
 -11   0   2     3128.41     3320.12    123.21 o
 -10   0   2     2387.69     2729.06     59.07 o
  -9   0   2       27.39      101.74     33.08 o
  -8   0   2      937.58     1006.29    109.20 o
  -7   0   2      435.54      364.83     51.97 o
  -6   0   2      527.44      464.44     49.95 o
  -5   0   2     1095.87      933.52     79.47 o
  -4   0   2     2532.24     2533.80     83.62 o
  -3   0   2        9.25       11.48      4.57 o
  -2   0   2     1200.72     1163.22     59.81 o
   2   0   2     4612.17     4527.61    131.90 o
   4   0   2     2237.59     2128.70    114.18 o
   5   0   2     4572.50     4188.46    176.93 o
   6   0   2     1041.23     1281.46    104.22 o
   7   0   2     5002.13     4744.60    215.17 o
   8   0   2     7708.77     7970.63    289.82 o
   9   0   2      300.21      328.06     51.05 o
  10   0   2     3302.48     3662.19    153.25 o
  11   0   2     4428.73     4563.89    179.33 o
  12   0   2     1807.08     2123.81    148.82 o
  13   0   2      837.09      998.92    104.22 o
  14   0   2      793.79      933.68    387.31 o
  15   0   2      605.72      633.08     55.66 o
  16   0   2     1385.36     1411.39    145.32 o
  17   0   2       55.05       63.68     22.58 o
 -17   1   2       16.36       21.88     11.31 o
 -16   1   2      222.47      265.66     45.18 o
 -15   1   2      135.14       36.14     12.83 o
 -14   1   2      634.72      648.74     51.74 o
 -13   1   2     2057.64     1957.09     77.20 o
 -12   1   2      109.33      113.08     23.37 o
 -11   1   2      212.15      194.78     32.11 o
 -10   1   2     2061.68     2276.40    195.41 o
  -9   1   2       21.85      481.68     64.60 o
  -8   1   2       63.33       84.59     23.78 o
  -7   1   2      202.94      205.10     19.34 o
  -6   1   2     1529.74     1674.65    122.51 o
  -5   1   2     2267.57     2012.25     85.48 o
  -4   1   2      618.83      758.24     41.11 o
  -3   1   2      790.66      862.58     29.94 o
  -2   1   2     2199.36     2045.81     52.18 o
  -1   1   2    34305.56    36206.36    472.09 o
   1   1   2    18738.10    19064.90    144.77 o
   2   1   2      696.66      608.11     19.76 o
   3   1   2    13359.61    12967.91    132.95 o
   4   1   2     1527.06     1811.00     69.39 o
   5   1   2     1901.33     1850.22    102.01 o
   6   1   2      366.45      557.90     33.69 o
   7   1   2     1081.50     1088.79     94.41 o
   8   1   2     6241.68     6680.97    204.21 o
   9   1   2     1411.54     1244.79     73.33 o
  10   1   2      906.13      957.50     79.66 o
  11   1   2        0.41       15.30     10.80 o
  12   1   2     1006.24     1191.72     83.18 o
  13   1   2     3612.80     3344.85    117.56 o
  14   1   2     1172.30     1211.19     83.08 o
  15   1   2      222.14      249.49     33.55 o
  16   1   2        0.04       19.11     18.98 o
  17   1   2       25.13       60.34     16.54 o
 -17   2   2       17.95       22.91     17.05 o
 -16   2   2      514.76      595.29     62.79 o
 -15   2   2      514.85      512.07     43.15 o
 -14   2   2      239.38      282.79     32.29 o
 -13   2   2       45.17       72.07     25.39 o
 -12   2   2     1300.47     1178.38    138.36 o
 -11   2   2     2768.40     2677.24    128.96 o
 -10   2   2        0.13      -11.96      9.56 o
  -9   2   2      150.72      148.96     26.55 o
  -8   2   2     1858.71     1690.93     81.39 o
  -7   2   2        8.40       48.70     23.49 o
  -6   2   2      233.55      161.02     25.14 o
  -5   2   2        9.48        8.35      3.88 o
  -4   2   2      395.59      450.35     31.48 o
  -3   2   2     1459.73     1117.63     82.56 o
  -2   2   2     4550.11     4480.23    116.52 o
  -1   2   2     1293.98     1145.01     43.85 o
   0   2   2    10270.23    10449.09     89.89 o
   1   2   2    65546.33    64562.70   1068.15 o
   2   2   2    22368.85    22110.25    295.25 o
   3   2   2    11080.26    10846.86    110.48 o
   4   2   2     5754.71     6105.52    112.94 o
   5   2   2     6229.19     6199.31    440.30 o
   6   2   2      687.72      325.38    315.85 o
   7   2   2      502.00      571.57     46.81 o
   8   2   2      140.82      146.10     28.56 o
   9   2   2     2283.61     2427.37    109.63 o
  10   2   2     1110.30     1008.50     71.60 o
  11   2   2       94.53       43.77     24.28 o
  12   2   2     4668.70     4510.75    175.41 o
  13   2   2      351.83      293.49     27.76 o
  14   2   2      349.38      332.45     32.57 o
  15   2   2        9.12       21.84      8.73 o
  16   2   2      204.13      197.31     27.46 o
  17   2   2      174.17      193.90     25.73 o
 -17   3   2      199.35      221.18     36.72 o
 -16   3   2      324.35      390.22     73.95 o
 -15   3   2      522.69      498.99     52.08 o
 -14   3   2      290.18      263.07     32.64 o
 -13   3   2     4338.40     4485.84    161.11 o
 -12   3   2        9.52      -13.69      9.48 o
 -11   3   2      429.44      439.29     32.92 o
 -10   3   2       61.67       37.22      9.51 o
  -9   3   2      219.39      200.80     25.61 o
  -8   3   2     5635.93     5749.15    134.32 o
  -7   3   2      958.77      967.52     60.34 o
  -6   3   2      257.93      290.94     20.77 o
  -5   3   2     1279.33     1555.57     58.14 o
  -4   3   2        1.20        4.77      3.77 o
  -3   3   2      270.25      190.58     18.08 o
  -2   3   2     4860.20     4598.49    137.34 o
  -1   3   2        1.13       10.11      4.66 o
   0   3   2     2400.00     2312.89     62.75 o
   1   3   2     7197.72     7098.10    161.14 o
   2   3   2     7330.42     7268.14    165.93 o
   3   3   2      261.57      385.19     24.38 o
   4   3   2     2639.62     2646.95     94.92 o
   5   3   2     2755.30     2950.65    156.27 o
   6   3   2     3524.52     3467.09    106.58 o
   7   3   2       90.55       69.34     12.46 o
   8   3   2     7468.42     6979.63    221.67 o
   9   3   2     1147.87      869.84     96.71 o
  10   3   2       72.04       62.13     31.75 o
  11   3   2     1125.17     1131.31     94.86 o
  12   3   2      651.83      581.22    108.47 o
  13   3   2     2290.49     2315.29    206.49 o
  14   3   2       16.82       13.86      9.03 o
  15   3   2       33.19       58.91     17.31 o
  16   3   2        8.13        0.36     24.65 o
  17   3   2      732.71      782.38     60.34 o
 -17   4   2       16.51       32.40      8.80 o
 -16   4   2       42.07       26.56     15.39 o
 -15   4   2      332.64      279.82     33.43 o
 -14   4   2        1.88        8.20      9.12 o
 -13   4   2      332.17      315.59     45.11 o
 -12   4   2      769.39      832.90     51.78 o
 -11   4   2       42.58       15.37     14.77 o
 -10   4   2      426.65      372.60     30.84 o
  -9   4   2      118.70      103.76     16.76 o
  -8   4   2       71.47       85.17     17.09 o
  -7   4   2      437.85      594.27     64.16 o
  -6   4   2      908.31     1059.57     69.56 o
  -5   4   2     4880.33     5331.77    125.74 o
  -4   4   2      146.24       92.47     37.93 o
  -3   4   2     5490.90     5719.45    134.17 o
  -2   4   2      927.81      897.84     82.21 o
  -1   4   2    40005.48    45213.75    494.16 o
   0   4   2     2412.08     2723.62     92.78 o
   1   4   2      662.79      803.49     55.34 o
   2   4   2     1005.65     1047.62     69.67 o
   3   4   2     1469.43     1486.55     60.14 o
   4   4   2        0.66       24.60      9.54 o
   5   4   2      119.43      119.88     13.73 o
   6   4   2        0.20      272.41     29.85 o
   7   4   2      532.20      419.44     26.81 o
   8   4   2     2081.69     1921.81     67.67 o
   9   4   2     1341.12     1303.65     54.72 o
  10   4   2     1166.19     1136.55     87.18 o
  11   4   2      234.00      187.06     27.69 o
  12   4   2       97.22       91.83     21.72 o
  13   4   2      448.66      413.39     31.44 o
  14   4   2      316.69      309.01     29.41 o
  15   4   2        2.09       13.23     21.52 o
  16   4   2      179.90      158.55     19.87 o
  17   4   2      120.76      108.46     34.10 o
 -17   5   2      147.58      168.20     26.05 o
 -16   5   2      457.12      458.80     56.03 o
 -15   5   2        0.10       40.04     23.54 o
 -14   5   2      407.48      350.82     33.56 o
 -13   5   2     1572.87     1638.24    105.23 o
 -12   5   2       27.25       24.76      6.79 o
 -11   5   2        5.28       12.50     11.11 o
 -10   5   2       46.62       41.70     11.63 o
  -9   5   2     1735.33     1880.78    119.80 o
  -8   5   2       41.63       54.17     12.94 o
  -7   5   2       90.63      123.24     20.22 o
  -6   5   2     2702.61     2800.44     95.48 o
  -5   5   2      122.12      144.90     22.44 o
  -4   5   2     1646.99     1809.85     80.68 o
  -3   5   2      155.36      239.96     36.40 o
  -2   5   2     3491.62     3587.07    113.90 o
  -1   5   2    10164.62    11735.54    264.98 o
   1   5   2      502.50      593.62     45.74 o
   2   5   2      363.14      347.00     30.62 o
   3   5   2     6741.43     7277.73    170.32 o
   4   5   2      197.40      169.25     15.78 o
   5   5   2       85.04       86.24     13.98 o
   6   5   2     1066.08      991.80     47.90 o
   7   5   2      184.58      125.57     36.52 o
   8   5   2      283.35      267.73     22.98 o
   9   5   2      345.50      299.12     41.74 o
  10   5   2      320.23      259.90     46.26 o
  11   5   2     1179.97     1110.23     79.39 o
  12   5   2       30.78       13.30     21.70 o
  13   5   2      197.62      203.17     27.49 o
  14   5   2      148.00      164.57     24.66 o
  15   5   2      178.34      104.50     45.75 o
  16   5   2       60.65       17.38     29.40 o
 -16   6   2       57.54       46.83     13.27 o
 -15   6   2     1246.44     1292.74     93.91 o
 -14   6   2       64.66       77.68     15.84 o
 -13   6   2      149.90      125.03     24.78 o
 -12   6   2      526.70      488.38     33.34 o
 -11   6   2     1700.03     1704.86     85.33 o
 -10   6   2      203.60      226.78     23.74 o
  -9   6   2     2672.02     2348.05    213.91 o
  -8   6   2      534.51      527.33     55.59 o
  -7   6   2       12.52      203.04     90.72 o
  -6   6   2     1034.60     1003.75     53.56 o
  -5   6   2     1330.51     1306.56     55.35 o
  -4   6   2      408.04      430.83     26.32 o
  -3   6   2      112.75      156.93     28.86 o
  -1   6   2        5.57       31.20     14.15 o
   0   6   2     2358.89     2424.96    123.43 o
   1   6   2      942.31      948.42    103.95 o
   2   6   2     1349.54     1478.23    104.84 o
   3   6   2       48.65       52.07     14.03 o
   4   6   2     9347.23    10417.30    268.56 o
   5   6   2     2649.22     2504.47    121.23 o
   6   6   2     7737.38     7956.17    172.18 o
   7   6   2     4096.02     3829.93     71.58 o
   8   6   2      165.97      163.35     20.20 o
   9   6   2     3678.25     3450.87    119.61 o
  10   6   2      305.80      300.63     26.81 o
  11   6   2      384.31      381.05     61.37 o
  12   6   2      105.71       94.09     15.42 o
  13   6   2      463.77      444.16     51.24 o
  14   6   2      922.95     1005.93     68.74 o
  15   6   2     2605.95     3033.58    168.45 o
  16   6   2       99.96       72.50     16.98 o
 -16   7   2      696.70      749.48     56.31 o
 -15   7   2      372.92      367.39     62.33 o
 -14   7   2       42.25       38.54     13.81 o
 -13   7   2      228.18      223.61     21.73 o
 -12   7   2       98.72       86.68     12.83 o
 -11   7   2      459.92      438.78     27.33 o
 -10   7   2     1647.53     1616.92    116.51 o
  -9   7   2     3293.09     3301.16    116.37 o
  -8   7   2      179.86      236.18     29.39 o
  -7   7   2       46.82       30.81      9.70 o
  -6   7   2     4753.28     4661.59     64.76 o
  -5   7   2     1348.03     1528.27    147.70 o
  -4   7   2      970.23     1024.73     65.29 o
  -3   7   2       80.92      103.22     24.01 o
  -2   7   2      414.81      439.99     23.03 o
  -1   7   2     1892.10     2052.02    125.37 o
   0   7   2     2979.88     3390.27    164.29 o
   1   7   2     3440.01     3676.59    197.99 o
   2   7   2       44.46       54.46     23.22 o
   3   7   2       39.68       35.60     23.50 o
   4   7   2        1.90       12.85     10.51 o
   5   7   2     1610.24     1697.60     82.41 o
   6   7   2    10548.90    10938.91    351.45 o
   7   7   2      580.69      598.59     46.67 o
   8   7   2       92.44      159.59     21.16 o
   9   7   2      452.21      432.86     29.25 o
  10   7   2      146.89      136.95     20.40 o
  11   7   2      289.99      239.42     31.78 o
  12   7   2       46.07       66.17     16.85 o
  13   7   2        3.91       14.60     17.14 o
  14   7   2       48.92       86.28     16.59 o
  15   7   2      146.85      124.24     23.39 o
 -15   8   2      387.65      408.43     37.79 o
 -14   8   2      333.37      280.30     24.37 o
 -13   8   2      589.87      506.17     38.89 o
 -12   8   2        0.01       26.65     10.14 o
 -11   8   2        5.65       27.69      8.28 o
 -10   8   2      703.93      653.39     40.41 o
  -9   8   2     2128.83     2191.91    107.12 o
  -8   8   2        2.60       21.32      6.59 o
  -7   8   2      353.52      313.61     25.65 o
  -6   8   2    11047.61    11829.78    281.88 o
  -5   8   2     4254.27     4350.41    230.19 o
  -4   8   2     4255.42     4278.42    229.27 o
  -3   8   2      370.62      358.75     36.12 o
  -2   8   2     1761.78     2173.65    260.51 o
  -1   8   2      432.84      663.51     94.69 o
   0   8   2     7391.59     8071.34    216.82 o
   1   8   2     2087.12     2357.39    273.27 o
   2   8   2     1420.93     1501.49     92.31 o
   3   8   2      963.53     1106.35    140.21 o
   4   8   2     4047.84     4173.74    144.20 o
   5   8   2      674.07      752.80     58.11 o
   6   8   2      361.32      374.00     30.71 o
   7   8   2      852.93      821.58     62.54 o
   8   8   2     8697.70     8872.77    216.75 o
   9   8   2     1975.72     1862.42     75.43 o
  10   8   2      475.38      417.49     30.38 o
  11   8   2        7.66       34.77     12.98 o
  12   8   2      284.79      319.32     52.48 o
  13   8   2      956.11      952.23     59.22 o
  14   8   2        1.34       37.32     19.58 o
  15   8   2       32.01       77.73     18.74 o
 -14   9   2      304.16      317.03     27.23 o
 -13   9   2      136.48      115.46     23.04 o
 -12   9   2      288.20      315.99     28.66 o
 -11   9   2      319.82      333.77     25.95 o
 -10   9   2      413.03      404.05     34.28 o
  -9   9   2       14.07       52.41     12.23 o
  -8   9   2      716.77      793.71     47.98 o
  -7   9   2      761.93      715.42     44.30 o
  -6   9   2     1869.78     1907.76    103.05 o
  -5   9   2     4048.38     3925.47    182.23 o
  -4   9   2     1461.44     1722.13    106.73 o
  -3   9   2      930.01     1048.74     82.75 o
  -2   9   2      873.54     1021.66     89.57 o
  -1   9   2      248.02      201.54     68.24 o
   0   9   2     2666.96     2802.01    121.05 o
   1   9   2       59.35      123.18     26.31 o
   2   9   2     3137.71     3356.11    106.99 o
   3   9   2       83.44       43.66     14.55 o
   4   9   2     1341.50     1469.20     94.97 o
   5   9   2      396.68      393.21     31.48 o
   6   9   2      111.75      137.32     22.42 o
   7   9   2      738.06      785.85     49.50 o
   8   9   2     2881.42     2932.03    103.96 o
   9   9   2     1233.56     1287.11     73.61 o
  10   9   2       65.88       47.41      9.67 o
  11   9   2      309.73      249.65     32.06 o
  12   9   2      132.51      126.35     17.42 o
  13   9   2      598.95      612.66     74.00 o
  14   9   2       30.69       31.70     20.73 o
 -13  10   2        5.19       20.28      9.21 o
 -12  10   2       12.11       44.57     18.56 o
 -11  10   2       32.73       50.95     11.60 o
 -10  10   2     1224.16     1270.08     76.73 o
  -9  10   2       53.43       31.19     16.24 o
  -8  10   2     2960.73     3135.40    133.94 o
  -7  10   2      247.82      222.07     24.42 o
  -6  10   2       54.96       90.27     23.88 o
  -5  10   2        6.27       22.38     10.94 o
  -4  10   2       48.55       64.27     22.25 o
  -3  10   2       93.29       75.11     47.37 o
  -2  10   2       13.71        5.39     21.61 o
  -1  10   2       81.88       42.85     26.26 o
   0  10   2       70.27      125.01     23.55 o
   1  10   2     1268.28     1336.73     84.50 o
   2  10   2      200.52      235.68     29.87 o
   3  10   2      374.90      404.56     34.08 o
   4  10   2     1424.84     1603.47    107.59 o
   5  10   2      294.01      268.50     47.92 o
   6  10   2      497.09      578.19     40.88 o
   7  10   2       60.02       42.70     14.47 o
   8  10   2     1049.46     1121.41     94.83 o
   9  10   2      356.11      281.07     28.75 o
  10  10   2      177.61      162.17     17.60 o
  11  10   2        6.50       15.04      8.29 o
  12  10   2      845.59      787.34     64.05 o
  13  10   2       26.34       35.21     11.77 o
 -12  11   2      110.24       59.02     17.07 o
 -11  11   2      512.89      518.63     69.46 o
 -10  11   2      542.61      603.53     43.52 o
  -9  11   2        0.72       13.66     15.27 o
  -8  11   2      262.09      279.37     40.83 o
  -7  11   2       90.04       49.75     11.40 o
  -6  11   2        7.37       25.82     11.17 o
  -5  11   2     1121.41     1156.64    118.74 o
  -4  11   2     1349.83     1431.66     85.89 o
  -3  11   2       29.98       18.59     23.31 o
  -2  11   2      384.91      548.93     46.26 o
  -1  11   2       27.36       91.03     21.80 o
   0  11   2     1500.06     1580.71     93.82 o
   1  11   2        4.33       40.67     45.43 o
   2  11   2       43.42       26.61     21.61 o
   3  11   2       60.31       55.86     18.49 o
   4  11   2       22.17       35.86     17.97 o
   5  11   2       10.39       23.58     10.53 o
   6  11   2      594.44      499.46     65.42 o
   7  11   2      767.53      742.54     39.91 o
   8  11   2      348.01      337.99     49.02 o
   9  11   2        9.57       26.82     18.31 o
  10  11   2        0.43        7.47      9.71 o
  11  11   2       13.90       30.51     10.97 o
  12  11   2      168.31      137.51     18.57 o
 -11  12   2      106.24       68.25     13.41 o
 -10  12   2       60.76       65.78     13.46 o
  -9  12   2      183.74      141.96     16.26 o
  -8  12   2        3.27       19.00     10.52 o
  -7  12   2       18.99       22.84      7.80 o
  -6  12   2      469.52      586.33     40.33 o
  -5  12   2       23.65       44.38     23.87 o
  -4  12   2        2.88       20.38     12.15 o
  -3  12   2      792.26      769.94     49.35 o
  -2  12   2      122.99      154.41     27.23 o
  -1  12   2       21.19       33.70     15.94 o
   0  12   2      231.69      154.87     55.71 o
   1  12   2        1.20        9.39     15.44 o
   2  12   2        1.93       52.34     16.10 o
   3  12   2     1916.26     2050.84    122.17 o
   4  12   2      701.73      755.60     57.94 o
   5  12   2      133.31      171.37     32.39 o
   6  12   2      142.43      125.54     20.78 o
   7  12   2      361.42      331.36     25.76 o
   8  12   2        0.05       16.90      7.68 o
   9  12   2      450.13      349.90     49.93 o
  10  12   2      266.22      354.49     42.34 o
  11  12   2       42.88       39.93     12.42 o
  -9  13   2        7.33       17.61      6.70 o
  -8  13   2      429.37      364.52     35.11 o
  -7  13   2        7.54       42.57     11.10 o
  -6  13   2      780.32      881.11    119.11 o
  -5  13   2       54.89       64.62     52.85 o
  -4  13   2      250.55      220.98     46.72 o
  -3  13   2      289.06      288.82     40.08 o
  -2  13   2      568.85      630.60     62.89 o
  -1  13   2     2598.88     2736.32    139.26 o
   0  13   2       51.02       34.89     94.13 o
   1  13   2       21.66       20.62     29.40 o
   2  13   2      286.35      311.76     43.77 o
   3  13   2      172.84      247.20     44.05 o
   4  13   2      530.60      424.69     90.22 o
   5  13   2      848.64      872.66    137.92 o
   6  13   2      143.84       93.80     17.66 o
   7  13   2      600.16      524.48     75.34 o
   8  13   2        1.38       20.94     10.67 o
   9  13   2       61.68       31.19     20.55 o
  -7  14   2        0.92       19.23     11.76 o
  -6  14   2        0.70       25.44      8.43 o
  -5  14   2      131.37      185.57     26.55 o
  -4  14   2        4.79       24.53     20.69 o
  -3  14   2      437.59      460.11     35.31 o
  -2  14   2      387.54      387.59     43.53 o
  -1  14   2      222.75      188.52     28.52 o
   0  14   2       25.98       35.42     27.28 o
   1  14   2      415.53      360.49     41.24 o
   2  14   2        0.63       29.86     11.93 o
   3  14   2      152.33      159.94     40.82 o
   4  14   2      762.84      879.77     89.39 o
   5  14   2       81.39       88.40     18.18 o
   6  14   2      132.53      130.23     27.82 o
   7  14   2       17.69       29.43     20.43 o
  -3  15   2     1157.27     1190.70    103.12 o
  -2  15   2       13.77       35.31     13.52 o
  -1  15   2       19.70       32.87     12.44 o
   0  15   2      164.58       70.18     32.21 o
   1  15   2        2.87       50.70     29.58 o
   2  15   2      282.78      308.75     27.81 o
   3  15   2      446.22      369.02     47.87 o
 -17   1   3       87.89       61.73     20.23 o
 -16   1   3      122.11      139.91     22.90 o
 -15   1   3       30.29       17.20     11.75 o
 -14   1   3      231.96      239.58     29.69 o
 -13   1   3      177.63      152.82     27.52 o
 -12   1   3       13.39       14.43      6.17 o
 -11   1   3     1245.96     1190.17     80.73 o
 -10   1   3        0.31        5.14      7.45 o
  -9   1   3     2444.44     2688.61    207.89 o
  -8   1   3      154.60      169.28     31.11 o
  -7   1   3     3067.61     3020.56     84.56 o
  -6   1   3       19.96       29.58      7.06 o
  -5   1   3     2074.05     2086.27     86.11 o
  -4   1   3     7108.77     6982.96    214.58 o
  -3   1   3    30939.83    30724.09    408.41 o
  -2   1   3     3812.04     3695.01    109.04 o
  -1   1   3     6907.82     6780.07     87.97 o
   0   1   3     8821.84     9134.80    160.50 o
   1   1   3      406.73      338.01     16.07 o
   2   1   3     1803.99     1629.69     43.60 o
   3   1   3     9964.45     9485.87    102.65 o
   4   1   3    14977.29    14614.48    144.72 o
   5   1   3    10315.84    10208.03    174.63 o
   6   1   3     7777.60     7713.50    177.59 o
   7   1   3     2463.80     2449.55     89.53 o
   8   1   3     1594.04     1715.67    114.64 o
   9   1   3       61.22       18.75     17.46 o
  10   1   3      756.33      739.84     72.66 o
  11   1   3      236.05      229.90     33.89 o
  12   1   3       40.36       21.19     11.80 o
  13   1   3     2232.94     2261.69    126.80 o
  14   1   3      450.13      441.22     56.58 o
  15   1   3      300.12      262.86     41.27 o
  16   1   3      150.50      151.76     25.56 o
  17   1   3      202.26      217.81     37.02 o
 -17   2   3      489.76      530.01     53.08 o
 -16   2   3       47.63       93.28     38.66 o
 -15   2   3      491.47      488.77     41.32 o
 -14   2   3      429.10      457.01     50.08 o
 -13   2   3      719.59      789.66     64.64 o
 -12   2   3      575.12      618.52     44.90 o
 -11   2   3       29.37       55.18     66.63 o
 -10   2   3     3705.93     3787.34     98.54 o
  -9   2   3      808.31      802.86     44.67 o
  -8   2   3      534.98      531.67     32.85 o
  -7   2   3      417.36      359.42     23.46 o
  -6   2   3     6798.98     6811.89    153.32 o
  -5   2   3      695.09      712.15     45.36 o
  -4   2   3    10371.26    10318.65    158.96 o
  -3   2   3     9241.45     8985.03    131.71 o
  -2   2   3     1416.59     1397.58     81.97 o
  -1   2   3    39760.48    42356.56    647.68 o
   0   2   3    31813.94    33278.48    308.74 o
   1   2   3      552.89      417.86     23.00 o
   2   2   3     5331.33     5309.30    142.90 o
   3   2   3     2354.08     2244.60    119.11 o
   4   2   3     8573.10     8500.04    272.31 o
   5   2   3       25.33      -29.03     28.11 o
   6   2   3     5936.16     6307.35    199.92 o
   7   2   3     1301.74     1395.71    110.16 o
   8   2   3      583.20      605.49     39.17 o
   9   2   3        8.27      191.95     62.94 o
  10   2   3      170.32      170.85     36.68 o
  11   2   3      284.41      231.12     41.41 o
  12   2   3       27.16       14.26      9.64 o
  13   2   3        1.44        2.76     11.70 o
  14   2   3       80.60       84.14     17.07 o
  15   2   3       56.57       61.51     15.34 o
  16   2   3      281.97      270.98     89.43 o
  17   2   3        0.25       18.47     18.89 o
 -17   3   3       35.90       25.95     10.74 o
 -16   3   3      493.08      559.62     58.38 o
 -15   3   3      446.82      433.01     46.78 o
 -14   3   3     2151.90     2152.76    114.21 o
 -13   3   3       20.98       25.52      9.55 o
 -12   3   3     2721.39     2769.03    134.27 o
 -11   3   3      258.21      290.50     29.79 o
 -10   3   3      393.18      352.17     24.79 o
  -9   3   3     1729.25     1532.10    102.68 o
  -8   3   3     2469.88     2348.80     95.41 o
  -7   3   3     1682.36     1687.38     73.87 o
  -6   3   3      199.27      178.59     14.54 o
  -5   3   3     8457.13     8896.06    244.88 o
  -4   3   3     4408.03     4314.69    140.90 o
  -3   3   3      342.23      349.74     27.39 o
  -2   3   3     1223.10     1196.26     65.23 o
  -1   3   3       60.83       36.48      6.99 o
   0   3   3      622.43      507.01     38.75 o
   1   3   3     6118.62     5987.45    138.16 o
   2   3   3    24823.09    25505.37    905.99 o
   3   3   3      559.86      515.09     28.87 o
   4   3   3      161.11      197.72     16.80 o
   5   3   3     6118.69     6053.48    113.36 o
   6   3   3     1142.24     1213.94    162.74 o
   7   3   3      412.57      526.93     64.74 o
   8   3   3     1228.47     1197.76    176.29 o
   9   3   3     4347.67     4295.72    187.90 o
  10   3   3      170.57      181.87     39.30 o
  11   3   3       12.04       14.47     12.76 o
  12   3   3      197.75      147.10     27.27 o
  13   3   3       42.16       31.48     14.74 o
  14   3   3      100.42      120.75     15.76 o
  15   3   3        0.63       15.35      9.39 o
  16   3   3     1007.36     1048.17     67.27 o
  17   3   3       46.74       50.38     14.56 o
 -17   4   3      217.57      201.03     28.51 o
 -16   4   3      206.10      240.34     21.85 o
 -15   4   3      228.71      268.44     46.89 o
 -14   4   3       43.60       63.52     32.30 o
 -13   4   3      321.22      311.61     30.49 o
 -12   4   3        0.49       13.93      9.31 o
 -11   4   3      271.79      229.99     20.87 o
 -10   4   3       29.38       39.03     10.35 o
  -9   4   3       77.64       97.78     16.60 o
  -8   4   3      670.18      723.81     48.97 o
  -7   4   3      614.20      589.91     37.07 o
  -6   4   3     1178.67     1342.67     64.03 o
  -5   4   3      671.64      702.79     42.00 o
  -4   4   3       39.34       37.08      8.49 o
  -3   4   3       57.85      112.33     18.98 o
  -2   4   3       99.02      226.83     20.92 o
  -1   4   3     5168.94     5622.08    130.63 o
   0   4   3     1726.78     2150.64    173.06 o
   1   4   3     3784.49     3856.14    117.88 o
   2   4   3      356.25      278.44     25.93 o
   3   4   3      866.60      837.62     36.70 o
   4   4   3      973.45      837.31     55.97 o
   5   4   3      369.96      477.87     30.33 o
   6   4   3     8737.75     9139.60    189.47 o
   7   4   3      307.64      285.69     56.91 o
   8   4   3      387.44      322.98     38.63 o
   9   4   3       44.24       46.18     13.66 o
  10   4   3      528.22      526.08     57.87 o
  11   4   3      453.19      441.05     35.44 o
  12   4   3        6.33       23.20     10.13 o
  13   4   3      763.23      626.92     55.56 o
  14   4   3       53.68       88.07     38.84 o
  15   4   3      194.69      207.60     24.85 o
  16   4   3       16.91       29.60     12.86 o
  17   4   3     1759.14     1919.17    127.55 o
 -16   5   3       37.28       30.23     12.22 o
 -15   5   3      100.80       91.82     22.25 o
 -14   5   3      459.01      427.51     45.23 o
 -13   5   3        0.05       11.88      8.60 o
 -12   5   3      202.26      172.33     22.40 o
 -11   5   3     5646.79     6002.14    172.93 o
 -10   5   3     1736.08     1872.64     91.26 o
  -9   5   3      489.46      433.42     54.79 o
  -8   5   3     5681.74     5859.09    222.77 o
  -7   5   3        2.10       23.89      8.59 o
  -6   5   3      227.78      249.56     29.41 o
  -5   5   3       22.90       36.67     10.66 o
  -4   5   3     4654.59     4388.13    209.14 o
  -3   5   3      706.24      847.82     60.75 o
  -2   5   3     5857.71     5776.90    195.88 o
   0   5   3    18706.97    21259.99    529.00 o
   1   5   3     2231.42     2656.11    347.13 o
   3   5   3      389.77      336.48     30.07 o
   4   5   3      118.42      131.21     11.88 o
   5   5   3      262.89      239.95     21.78 o
   6   5   3      868.48      792.51     41.74 o
   7   5   3     4847.20     4714.50    169.07 o
   8   5   3     1722.69     1857.33     93.52 o
   9   5   3     4259.00     4136.08    107.22 o
  10   5   3      505.69      472.79     35.85 o
  11   5   3      453.63      349.11     33.88 o
  12   5   3     1272.52     1219.66    160.62 o
  13   5   3      138.61      161.57     26.59 o
  14   5   3        0.09       17.48     18.29 o
  15   5   3      720.26      704.80     74.57 o
  16   5   3       10.45       18.26      8.72 o
 -16   6   3      676.23      643.21     64.66 o
 -15   6   3      492.59      528.64     72.34 o
 -14   6   3       86.20       88.63     19.78 o
 -13   6   3      525.89      589.08     38.65 o
 -12   6   3      818.65      806.85     41.36 o
 -11   6   3       12.50       56.30     22.95 o
 -10   6   3       10.83       13.05      7.44 o
  -9   6   3       89.03       90.38     44.79 o
  -8   6   3     2221.76     2252.34     90.84 o
  -7   6   3      991.55      996.08     62.49 o
  -6   6   3      179.30      206.78     28.54 o
  -5   6   3     1635.08     1902.92    116.15 o
  -4   6   3      189.41      158.29     30.07 o
  -3   6   3     4359.13     4216.19    186.10 o
  -2   6   3      165.75       99.80     31.33 o
  -1   6   3        0.25       22.10     18.66 o
   0   6   3      401.59      574.24     47.09 o
   1   6   3       65.98       97.09     26.12 o
   2   6   3      598.41      548.62     39.17 o
   3   6   3       93.95      123.07     46.54 o
   4   6   3     3546.67     3308.88    140.53 o
   5   6   3      585.24      750.44     46.58 o
   6   6   3     2040.98     1979.75     99.31 o
   7   6   3     1473.39     1338.52    173.65 o
   8   6   3      319.31      308.68     24.16 o
   9   6   3      315.02      303.72     25.26 o
  10   6   3        2.10       23.68     13.22 o
  11   6   3     3015.40     3377.72    271.39 o
  12   6   3     1014.79     1101.67     96.44 o
  13   6   3      925.09      980.38     92.29 o
  14   6   3     1275.24     1333.71    108.82 o
  15   6   3       11.74       15.29     10.72 o
  16   6   3       27.37       13.37     11.93 o
 -15   7   3       88.61       84.44     33.17 o
 -14   7   3      539.40      548.01     51.74 o
 -13   7   3      237.89      202.46     20.34 o
 -12   7   3      945.47      944.21     83.81 o
 -11   7   3       13.69       28.76      8.96 o
 -10   7   3       54.04       33.66     11.43 o
  -9   7   3      525.40      542.34     39.22 o
  -8   7   3      106.01      103.24     17.37 o
  -7   7   3       42.64       21.93     20.09 o
  -6   7   3      141.58      194.77     45.60 o
  -5   7   3       10.24       39.22     14.27 o
  -4   7   3        0.75       25.34     16.59 o
  -3   7   3        5.75       31.05     12.51 o
  -2   7   3      749.99      738.97     49.35 o
  -1   7   3       61.11       72.19     21.19 o
   0   7   3     4013.57     4062.93    185.72 o
   1   7   3        0.11       -2.14     10.44 o
   2   7   3     6094.53     6306.38    177.92 o
   3   7   3      454.70      559.98     41.16 o
   4   7   3     1132.74     1360.07     74.85 o
   5   7   3     1787.65     1880.40     94.42 o
   6   7   3     1130.33     1203.15     67.88 o
   7   7   3      151.99      110.47     18.53 o
   8   7   3      361.79      351.85     25.07 o
   9   7   3     1740.82     1687.40     63.44 o
  10   7   3       20.73       17.94      6.00 o
  11   7   3      699.41      756.24     66.58 o
  12   7   3       83.24       28.94     13.36 o
  13   7   3       83.83       47.01     24.19 o
  14   7   3       99.59       90.39     27.00 o
  15   7   3       16.42       39.76     10.92 o
 -15   8   3      134.04      121.34     21.25 o
 -14   8   3      590.72      570.50     42.69 o
 -13   8   3      195.92      149.91     18.85 o
 -12   8   3       79.53       81.34     18.37 o
 -11   8   3      534.01      427.98     34.44 o
 -10   8   3      221.58      214.38     23.42 o
  -9   8   3      352.32      336.11     28.06 o
  -8   8   3     3103.56     3114.02    110.89 o
  -7   8   3       71.58      102.25     21.22 o
  -6   8   3     3155.32     3392.99    120.71 o
  -5   8   3      609.66      715.45     65.78 o
  -4   8   3     1271.37     1332.93     82.99 o
  -3   8   3       54.19       78.61     36.49 o
  -2   8   3       81.76      146.18     40.78 o
  -1   8   3     1848.09     1891.34    118.46 o
   0   8   3       26.14       50.28     46.26 o
   1   8   3       41.70       24.78     11.53 o
   2   8   3      238.25      230.87     24.92 o
   3   8   3     8015.38     8212.20    279.31 o
   4   8   3     1608.56     1653.92    126.85 o
   5   8   3     1302.28     1263.68     48.48 o
   6   8   3     2645.15     2624.31    115.06 o
   7   8   3     1203.32     1198.82     69.18 o
   8   8   3       21.76       31.54     10.20 o
   9   8   3      504.51      435.61     32.25 o
  10   8   3      143.19      113.10     14.04 o
  11   8   3        7.69       12.15      7.28 o
  12   8   3       45.25       38.60     12.76 o
  13   8   3      668.91      710.40    108.41 o
  14   8   3      901.39      983.48     54.62 o
  15   8   3       32.97       76.55     22.16 o
 -14   9   3      135.28      120.82     19.07 o
 -13   9   3       34.42       17.60     20.57 o
 -12   9   3      202.43      186.89     29.56 o
 -11   9   3      495.07      512.64     34.08 o
 -10   9   3      322.87      339.32     30.05 o
  -9   9   3       11.84       30.44      9.55 o
  -8   9   3        4.85       28.43     10.74 o
  -7   9   3     2398.88     2382.69    119.77 o
  -6   9   3      540.92      572.45     41.49 o
  -5   9   3     4333.80     4214.17    305.02 o
  -4   9   3     1319.99     1496.67     97.41 o
  -3   9   3     3047.75     3333.85    141.14 o
  -2   9   3      147.69      190.30     64.41 o
  -1   9   3      814.63      816.50     51.84 o
   0   9   3      438.50      457.30     57.54 o
   1   9   3      420.83      492.65     60.38 o
   2   9   3      240.26      260.28     25.24 o
   3   9   3       67.21       87.20     21.81 o
   4   9   3     2462.05     2329.30    143.67 o
   5   9   3       58.20       62.82     21.86 o
   6   9   3     1577.75     1655.63     96.06 o
   7   9   3        0.06       45.52     26.72 o
   8   9   3       83.32       78.66     14.60 o
   9   9   3      116.83      120.19     13.24 o
  10   9   3      401.13      374.60     32.03 o
  11   9   3        3.48       10.32     11.12 o
  12   9   3       99.76       50.61     17.04 o
  13   9   3      114.67       72.26     19.32 o
  14   9   3       28.05       45.63     14.38 o
 -13  10   3      659.18      656.48     38.57 o
 -12  10   3       15.84       23.02      8.59 o
 -11  10   3      110.39       73.45     16.44 o
 -10  10   3        3.18       15.84      6.62 o
  -9  10   3      936.21      973.31     42.85 o
  -8  10   3      433.17      428.05     40.92 o
  -7  10   3     1351.55     1402.51     66.36 o
  -6  10   3     1045.29     1207.29     76.92 o
  -5  10   3        0.05        2.15     20.73 o
  -4  10   3     2858.21     3188.46    165.46 o
  -3  10   3       38.77       42.65     19.72 o
  -2  10   3     2589.54     2798.54    169.42 o
  -1  10   3     2066.91     2009.26    106.68 o
   0  10   3        3.94       47.50     67.32 o
   1  10   3     2689.26     2883.04    168.22 o
   2  10   3      325.26      466.79     39.27 o
   3  10   3       66.57      134.81     84.50 o
   4  10   3      351.68      369.78     58.56 o
   5  10   3       72.99       71.28     17.92 o
   6  10   3     1694.72     1602.60    100.65 o
   7  10   3      206.12      201.86     34.63 o
   8  10   3      248.12      209.37     39.75 o
   9  10   3      144.40      101.24     16.00 o
  10  10   3     1429.44     1508.13    111.15 o
  11  10   3       63.77       59.46     12.16 o
  12  10   3      136.80      157.19     31.33 o
  13  10   3        0.11       31.75     12.95 o
 -12  11   3      354.07      312.72     25.54 o
 -11  11   3      895.97      990.49     69.82 o
 -10  11   3      219.48      211.04     22.09 o
  -9  11   3      182.66      195.56     22.44 o
  -8  11   3       39.63       29.77     10.57 o
  -7  11   3     1123.05     1074.90     58.41 o
  -6  11   3       18.73       45.85     18.41 o
  -5  11   3       18.90       58.36     16.57 o
  -4  11   3       50.15       78.61     37.87 o
  -3  11   3     1892.13     2045.13    158.13 o
  -2  11   3      100.59      134.54     23.39 o
  -1  11   3     1471.65     1563.80     91.19 o
   0  11   3      908.33      990.16     88.54 o
   1  11   3       42.68      103.50     58.65 o
   2  11   3      100.64      118.55     27.67 o
   3  11   3      349.58      391.37     44.09 o
   4  11   3      121.57      164.69     24.97 o
   5  11   3       80.95       67.10     15.27 o
   6  11   3     2051.50     1988.44    104.97 o
   7  11   3       63.90       50.42     15.23 o
   8  11   3     1208.53     1160.23     56.61 o
   9  11   3       33.90       48.45     12.65 o
  10  11   3       31.08       22.56     17.35 o
  11  11   3       20.47       25.74      8.31 o
  12  11   3     1114.81     1053.89     60.62 o
 -11  12   3       25.40       40.93     10.45 o
 -10  12   3     1451.25     1447.51     80.37 o
  -9  12   3      953.29      959.84     50.68 o
  -8  12   3      559.07      569.52     46.77 o
  -7  12   3      503.62      480.82     41.48 o
  -6  12   3      138.22      150.92     56.63 o
  -5  12   3      346.68      356.48     80.45 o
  -4  12   3      405.54      388.53     41.93 o
  -3  12   3      741.00      831.43     50.82 o
  -2  12   3      250.21      312.57     38.27 o
  -1  12   3     1230.48     1178.06    100.03 o
   0  12   3      814.76      834.10     47.48 o
   1  12   3        1.91       36.62     13.84 o
   2  12   3      179.63      158.56     27.97 o
   3  12   3       21.91       42.88     13.38 o
   4  12   3      263.40      265.47     82.43 o
   5  12   3      209.06      254.22     67.96 o
   6  12   3      890.39      779.13     36.80 o
   7  12   3      657.98      653.73     66.14 o
   8  12   3     1893.85     1816.52    148.62 o
   9  12   3      155.50      142.48     17.57 o
  10  12   3       62.88       83.02     22.35 o
  -9  13   3       42.41       31.62     10.94 o
  -8  13   3       86.46       84.85     16.07 o
  -7  13   3      433.49      448.43     29.20 o
  -6  13   3       25.73       44.97     18.29 o
  -5  13   3      562.82      577.76     60.45 o
  -4  13   3       31.27       18.64      9.94 o
  -3  13   3       51.88       82.96     25.39 o
  -2  13   3        4.90       41.12     13.22 o
  -1  13   3      586.90      535.44     38.07 o
   0  13   3       45.52       52.46     54.55 o
   1  13   3        1.16       35.92     26.26 o
   2  13   3      606.73      511.29     45.50 o
   3  13   3      174.21      200.00     28.60 o
   4  13   3      324.03      399.64     57.82 o
   5  13   3       36.87       35.76     18.11 o
   6  13   3       14.55       12.01      8.20 o
   7  13   3      320.51      297.26     46.20 o
   8  13   3      655.33      625.77     50.57 o
   9  13   3      596.80      581.39     41.38 o
  -7  14   3      106.60      104.56     20.07 o
  -6  14   3      314.35      324.14     44.04 o
  -5  14   3        0.22       33.87     12.77 o
  -4  14   3      816.46      849.35     55.43 o
  -3  14   3       82.17       91.77     20.45 o
  -2  14   3      132.73      145.64     24.41 o
  -1  14   3      627.88      582.73     74.46 o
   0  14   3      283.58      283.36     49.44 o
   1  14   3     2503.31     2591.52    164.11 o
   2  14   3       15.75       -4.70     21.93 o
   3  14   3       10.39       54.31     15.25 o
   4  14   3      122.19      114.36     25.37 o
   5  14   3      146.55      157.30     23.35 o
   6  14   3       61.29       63.33     14.00 o
  -3  15   3       15.63       44.47     17.46 o
  -2  15   3      284.49      307.45     32.46 o
  -1  15   3      554.46      578.07     91.97 o
   0  15   3     1010.30      998.76     52.83 o
   1  15   3        9.08       53.36     21.15 o
   2  15   3      853.55      890.60     56.19 o
 -17   0   4      493.91      528.21     86.99 o
 -16   0   4       50.75       70.59     17.79 o
 -15   0   4     2613.11     2948.38    159.61 o
 -14   0   4      322.26      366.76    153.16 o
 -13   0   4     1390.65     1527.22    124.50 o
 -12   0   4        0.67       26.26     14.38 o
 -11   0   4     6975.94     7221.90    302.63 o
 -10   0   4     4754.57     5036.07    210.29 o
  -9   0   4     2889.68     2749.06    163.11 o
  -8   0   4        0.08       19.72     10.23 o
  -7   0   4      353.13      300.63     27.53 o
  -6   0   4     5198.78     4975.99    150.84 o
  -5   0   4     4376.73     4266.09    187.21 o
  -4   0   4     1862.61     1798.79     56.20 o
  -3   0   4    27343.85    27055.27    355.15 o
  -2   0   4    11059.09    11073.35    156.06 o
  -1   0   4     5163.94     5379.43    222.55 o
   0   0   4     1705.54     1720.28     89.66 o
   1   0   4        6.63       24.18      6.61 o
   2   0   4    60559.30    60139.47    847.05 o
   3   0   4     7423.20     7374.23    235.72 o
   4   0   4    54032.26    52424.91    689.20 o
   5   0   4     1546.39     1658.82    118.78 o
   6   0   4     8668.68     8861.37   4112.53 o
   7   0   4     3348.62     3594.82    161.36 o
   8   0   4     5773.72     5750.43    213.24 o
   9   0   4     2136.95     1835.93    109.48 o
  10   0   4     9166.44     9264.80    378.00 o
  12   0   4     1644.62     1845.61    193.52 o
  13   0   4     3851.46     4273.70    199.69 o
  14   0   4      319.79      285.21     52.89 o
  15   0   4       42.68       78.24     29.12 o
  16   0   4        4.86       24.33     15.30 o
  17   0   4      183.62      167.07     38.98 o
 -17   1   4      213.93      215.99     31.06 o
 -16   1   4     2040.82     2178.60    108.88 o
 -15   1   4     1276.59     1476.16     76.65 o
 -14   1   4        2.27        1.73     15.02 o
 -13   1   4        1.53        0.19     10.55 o
 -12   1   4     3701.49     3613.54    139.22 o
 -11   1   4     1091.77     1150.39     93.12 o
 -10   1   4     1161.24     1142.42    121.59 o
  -9   1   4      209.09      222.58     38.81 o
  -8   1   4     2229.19     2190.14     98.45 o
  -7   1   4      623.26      580.27     48.33 o
  -6   1   4      121.63      116.22     14.62 o
  -5   1   4      312.67      232.06     24.32 o
  -4   1   4      425.63      422.93     21.79 o
  -3   1   4     2511.71     2307.33     65.55 o
  -2   1   4    60305.42    58475.56   3332.04 o
  -1   1   4       17.07       17.28      3.16 o
   0   1   4     3419.41     3548.15     69.29 o
   1   1   4    10803.02    10314.22     75.54 o
   2   1   4     6512.61     6513.08    103.76 o
   3   1   4      631.12      587.54     35.99 o
   4   1   4     2996.80     2904.24    143.11 o
   5   1   4     1729.96     1675.85     79.86 o
   6   1   4     1787.60     1596.40     64.70 o
   7   1   4      726.35      713.43     54.76 o
   8   1   4     1015.09     1053.46     56.27 o
   9   1   4       66.66       73.98     15.21 o
  10   1   4     1095.72      988.03     66.85 o
  11   1   4      577.08      551.91     48.00 o
  12   1   4     5142.56     4942.62    163.00 o
  13   1   4        6.90       -5.35     11.15 o
  14   1   4       88.44      101.64     20.37 o
  15   1   4      235.98      228.60     32.31 o
  16   1   4      489.74      500.66     48.26 o
  17   1   4        0.70       30.97     10.46 o
 -17   2   4       76.47       44.03     37.87 o
 -16   2   4       85.64       99.28     55.71 o
 -15   2   4     1508.20     1554.45     58.63 o
 -14   2   4      680.08      736.10     51.94 o
 -13   2   4     2209.90     2172.77    103.04 o
 -12   2   4      148.34      150.67     32.30 o
 -11   2   4      253.44      274.49     38.53 o
 -10   2   4       85.18       90.69     18.57 o
  -9   2   4      425.40      399.82     25.35 o
  -8   2   4      172.47      122.87     18.64 o
  -7   2   4      430.31      455.42     25.47 o
  -6   2   4      183.66      206.24     29.53 o
  -5   2   4        4.88       17.62      5.91 o
  -4   2   4      417.92      407.77     44.46 o
  -3   2   4      343.78      307.29     16.63 o
  -2   2   4     9531.25     9239.39    149.53 o
  -1   2   4    17028.47    17392.47    417.26 o
   0   2   4     1940.75     1803.79     44.20 o
   1   2   4     2610.71     2627.08     63.66 o
   2   2   4    18924.49    20681.85    197.27 o
   3   2   4     1040.89      762.94    104.49 o
   4   2   4     3286.17     2722.86    297.77 o
   5   2   4     7495.00     7449.47    165.39 o
   6   2   4     1156.81     1220.71     72.06 o
   7   2   4      348.43      329.92     34.90 o
   8   2   4      685.87      597.54     43.38 o
   9   2   4     3262.32     3290.35    167.63 o
  10   2   4     2050.18     2016.19    132.88 o
  11   2   4     1103.86     1202.02    141.18 o
  12   2   4     1912.90     1729.32    112.20 o
  13   2   4      340.58      317.46     54.23 o
  14   2   4      419.93      445.57     42.35 o
  15   2   4       11.57       16.20      8.29 o
  16   2   4      403.17      332.67     46.44 o
  17   2   4      766.94      843.06     82.17 o
 -17   3   4      187.02      215.53     27.66 o
 -16   3   4      121.95      109.15     18.04 o
 -15   3   4      207.21      243.21     35.75 o
 -14   3   4      202.69      173.64     29.09 o
 -13   3   4     3615.16     3692.42    137.68 o
 -12   3   4      799.37      836.67     81.29 o
 -11   3   4      274.09      248.66     22.21 o
 -10   3   4      839.34      801.78     39.02 o
  -9   3   4     5624.16     5605.70    199.51 o
  -8   3   4      999.62      979.09     42.34 o
  -7   3   4     1780.66     1612.69     73.85 o
  -6   3   4     1860.07     1808.81     91.11 o
  -5   3   4      197.94      231.25     24.06 o
  -4   3   4     4895.23     4753.04    119.12 o
  -3   3   4      249.32      278.76     24.91 o
  -2   3   4    30768.32    32854.61    308.36 o
  -1   3   4     3339.26     3474.02    113.01 o
   0   3   4        1.86        2.75      4.64 o
   1   3   4       78.26       62.18     13.80 o
   2   3   4     4311.12     3831.21    116.14 o
   3   3   4      629.38      599.01     38.91 o
   4   3   4      250.02      231.12     33.54 o
   5   3   4     1993.51     1918.43     95.46 o
   6   3   4     1461.83      926.99    195.96 o
   7   3   4       54.96       48.45     14.69 o
   8   3   4     8295.18     7830.75    498.26 o
   9   3   4      257.59      267.18     32.07 o
  10   3   4      112.13       75.88     18.98 o
  11   3   4     1525.39     1425.14     87.49 o
  12   3   4     4453.62     4273.54    158.92 o
  13   3   4       11.90        5.67     13.32 o
  14   3   4       42.02       31.79     10.49 o
  15   3   4        0.75       18.72      9.87 o
  16   3   4       60.78       41.54     12.16 o
  17   3   4      878.81     1049.40     60.85 o
 -17   4   4        4.26       22.89     17.83 o
 -16   4   4       59.92       22.87     16.45 o
 -15   4   4       38.91       25.86     12.39 o
 -14   4   4      476.89      574.28     41.53 o
 -13   4   4      480.02      432.74     35.10 o
 -12   4   4      117.75      123.47     19.65 o
 -11   4   4        0.99        4.47     10.35 o
 -10   4   4      478.84      401.93     31.55 o
  -9   4   4      428.09      374.40     30.19 o
  -8   4   4      215.48      129.96     23.87 o
  -7   4   4       30.75       22.83      7.62 o
  -6   4   4     3739.84     4089.43    152.28 o
  -5   4   4     3633.50     4078.10    114.44 o
  -4   4   4      764.87      978.43     70.54 o
  -3   4   4      517.61      450.50     52.01 o
  -2   4   4     1392.67     1498.43     63.20 o
  -1   4   4      652.07      771.87     73.81 o
   0   4   4       14.74       27.69      8.60 o
   1   4   4      235.15      341.53     28.08 o
   2   4   4     1506.33     1618.31     84.50 o
   3   4   4     1213.42     1393.81     53.53 o
   4   4   4       30.20        1.84      5.99 o
   5   4   4       92.59      107.91     14.70 o
   6   4   4      299.85      284.95     70.91 o
   7   4   4     4452.75     4449.29    215.21 o
   8   4   4        2.42        7.75      8.79 o
   9   4   4     1730.80     1651.34     94.28 o
  10   4   4       13.60       29.21     15.11 o
  11   4   4      512.90      406.53     30.71 o
  12   4   4     1533.20     1378.87     88.33 o
  13   4   4      265.14      206.34     26.62 o
  14   4   4      173.62      167.67     23.93 o
  15   4   4        0.77       10.38      8.98 o
  16   4   4      845.47      848.42     46.38 o
  17   4   4      414.61      321.26     45.61 o
 -16   5   4      173.73      147.63     24.72 o
 -15   5   4       94.91       99.97     15.79 o
 -14   5   4      268.97      239.70     38.47 o
 -13   5   4      215.42      221.38     22.41 o
 -12   5   4      283.52      284.70     31.42 o
 -11   5   4      486.70      408.26     29.11 o
 -10   5   4      340.98      251.67     21.96 o
  -9   5   4      314.20      297.46     27.06 o
  -8   5   4      684.40      670.23     43.81 o
  -7   5   4        0.21       14.54      7.17 o
  -6   5   4     1415.35     1432.66     62.56 o
  -5   5   4      234.73      230.90     20.41 o
  -4   5   4     5097.47     5166.14    158.60 o
  -3   5   4        0.45       27.65     12.35 o
  -2   5   4     4735.56     4345.00    142.60 o
  -1   5   4       66.41      122.76     19.54 o
   0   5   4       88.55      124.19     14.95 o
   1   5   4      125.45      147.11     15.90 o
   2   5   4     9241.80    10508.57    160.16 o
   3   5   4      218.83      259.98     63.91 o
   4   5   4      118.71      245.12     35.20 o
   5   5   4      363.96      382.08     35.63 o
   6   5   4     2245.51     2155.92     76.86 o
   7   5   4     1697.94     1502.13     56.73 o
   8   5   4      355.13      360.78     49.58 o
   9   5   4      794.07      680.36     52.85 o
  10   5   4      725.74      655.55     53.99 o
  11   5   4        7.91       21.31      9.45 o
  12   5   4      323.49      190.44     54.00 o
  13   5   4      225.67      208.60     34.86 o
  14   5   4      370.35      317.84     52.94 o
  15   5   4       17.79       23.93      9.51 o
  16   5   4       10.08       35.23     16.50 o
 -16   6   4      516.61      562.19     37.95 o
 -15   6   4      173.37      141.05     18.46 o
 -14   6   4       24.15       26.64      8.92 o
 -13   6   4       73.36       52.47     13.94 o
 -12   6   4      484.46      495.56     47.21 o
 -11   6   4      776.87      754.26     44.05 o
 -10   6   4      977.64      961.76     73.14 o
  -9   6   4     1234.28     1267.25     97.80 o
  -8   6   4     1001.85     1061.55     54.58 o
  -7   6   4     1255.76     1356.36     63.54 o
  -6   6   4      478.87      503.30     30.07 o
  -5   6   4      172.28      159.57     33.40 o
  -4   6   4     1716.76     1670.62     81.99 o
  -3   6   4     1131.07     1113.95     74.18 o
  -2   6   4      425.92      522.45     36.32 o
  -1   6   4     4860.50     4922.01    152.04 o
   1   6   4      313.05      330.16     30.39 o
   2   6   4      167.28      178.97     32.53 o
   3   6   4     4102.63     4060.83    180.18 o
   4   6   4        1.95       13.29      4.90 o
   5   6   4      246.41      337.50     28.89 o
   6   6   4     1469.52     1492.37     56.11 o
   7   6   4      311.78      418.45     38.09 o
   8   6   4      642.08      559.93     49.37 o
   9   6   4     1459.85     1603.93    173.89 o
  10   6   4       98.53       78.31     26.32 o
  11   6   4      777.78      666.06     58.24 o
  12   6   4      342.27      260.48     35.52 o
  13   6   4      208.91      237.13     33.48 o
  14   6   4       68.46       50.32     15.10 o
  15   6   4       28.78       42.72     12.98 o
  16   6   4      127.63       96.40     21.08 o
 -15   7   4       38.61       19.84     28.75 o
 -14   7   4      527.48      521.74     49.69 o
 -13   7   4       57.94       96.95     15.11 o
 -12   7   4      177.81      128.71     18.97 o
 -11   7   4      168.49      245.28     22.66 o
 -10   7   4      769.47      767.40     59.72 o
  -9   7   4     1755.87     1780.36     90.29 o
  -8   7   4      123.87      125.98     18.49 o
  -7   7   4      300.46      264.19     24.65 o
  -6   7   4       44.39       25.42      9.27 o
  -5   7   4     1378.18     1354.08     88.47 o
  -4   7   4     2437.62     2105.02     91.23 o
  -3   7   4     1150.15     1161.54     78.49 o
  -2   7   4       75.77       59.89     17.19 o
  -1   7   4     4140.31     4318.93    192.04 o
   0   7   4       24.40       94.01     54.09 o
   1   7   4        9.33        9.62      8.34 o
   2   7   4       24.89       38.66     14.32 o
   3   7   4     5313.59     5333.63    201.70 o
   4   7   4       61.81       81.65     24.88 o
   5   7   4     8295.44     8405.91    241.43 o
   6   7   4      394.17      333.99     26.18 o
   7   7   4       67.64       60.35     18.68 o
   8   7   4       81.86       75.93     21.70 o
   9   7   4     1643.56     1540.17    122.45 o
  10   7   4        0.20       15.46      8.14 o
  11   7   4       84.91       93.49     20.03 o
  12   7   4      500.15      524.28     68.15 o
  13   7   4        2.36       47.98     31.29 o
  14   7   4      514.42      525.47     37.20 o
  15   7   4      304.64      332.58     42.48 o
 -15   8   4        1.01       14.86      7.60 o
 -14   8   4        2.00       20.26      7.53 o
 -13   8   4      164.82      191.06     20.70 o
 -12   8   4        0.01       11.87     11.41 o
 -11   8   4     1141.64     1100.52     66.95 o
 -10   8   4       50.22       41.59     10.23 o
  -9   8   4        1.95        0.99     18.90 o
  -8   8   4      151.51      160.99     25.30 o
  -7   8   4     7681.80     7985.11    273.57 o
  -6   8   4     1431.24     1523.86     81.78 o
  -5   8   4       49.60       45.49     17.46 o
  -4   8   4      450.26      417.42     50.78 o
  -3   8   4     5218.79     5337.96    169.97 o
  -2   8   4      130.34      102.84     30.96 o
  -1   8   4       58.08       17.68     22.35 o
   0   8   4      100.96      101.27     25.53 o
   1   8   4     1728.78     2062.75    161.17 o
   2   8   4      839.20      929.06     54.86 o
   3   8   4    10084.96    10461.23    337.04 o
   4   8   4      111.34       97.45     58.47 o
   5   8   4       25.38       33.72     18.57 o
   6   8   4      637.23      608.45     35.87 o
   7   8   4     1572.75     1582.86     73.41 o
   8   8   4      457.89      364.24     37.99 o
   9   8   4      826.09      681.74     80.36 o
  10   8   4     1450.02     1317.39     60.29 o
  11   8   4      904.94      819.53     60.59 o
  12   8   4      256.43      257.73     32.39 o
  13   8   4       55.39       92.18     20.21 o
  14   8   4       74.24       44.52     13.88 o
  15   8   4      128.76      136.70     29.97 o
 -14   9   4      134.17      151.79     18.85 o
 -13   9   4       36.25       44.22     11.33 o
 -12   9   4     1395.45     1293.78     74.62 o
 -11   9   4       32.29       32.28     14.29 o
 -10   9   4       35.15       29.08     18.56 o
  -9   9   4        4.27       30.23     13.09 o
  -8   9   4      576.95      667.50     41.89 o
  -7   9   4     1824.96     1814.61     79.09 o
  -6   9   4      110.54       93.68     23.75 o
  -5   9   4     1467.23     1579.46    127.35 o
  -4   9   4        0.21       23.41     27.69 o
  -3   9   4      372.30      445.15     55.57 o
  -2   9   4       30.31       46.76     16.08 o
  -1   9   4      396.40      458.82     57.39 o
   0   9   4       48.46       85.29     21.38 o
   1   9   4      824.05      876.98     50.63 o
   2   9   4       40.72       76.64     22.74 o
   3   9   4      500.44      559.19     81.88 o
   4   9   4       50.25       55.45     52.85 o
   5   9   4      702.08      687.09     61.19 o
   6   9   4       35.51       17.65     13.69 o
   7   9   4     2615.95     2796.29    165.47 o
   8   9   4      249.80      231.63     25.31 o
   9   9   4      645.89      563.00     58.09 o
  10   9   4       19.47       18.82      5.96 o
  11   9   4       63.51       51.94     31.52 o
  12   9   4       11.40       28.84     12.44 o
  13   9   4      987.45      943.69     61.87 o
  14   9   4      498.59      492.87     51.00 o
 -13  10   4      101.50      110.58     21.50 o
 -12  10   4      663.29      660.04     41.65 o
 -11  10   4       18.57       24.50      8.19 o
 -10  10   4       70.16       60.19     12.20 o
  -9  10   4      136.09      121.23     17.68 o
  -8  10   4      928.04      958.81     45.72 o
  -7  10   4     1740.57     1764.36     75.27 o
  -6  10   4      156.17      192.43     27.00 o
  -5  10   4        1.33       34.32     11.94 o
  -4  10   4       32.97       50.36     33.45 o
  -3  10   4     5832.83     6294.38    210.39 o
  -2  10   4     1316.45     1337.39    210.38 o
  -1  10   4      464.59      394.43     64.69 o
   0  10   4      346.00      333.74     53.45 o
   1  10   4     1604.45     1716.27    108.29 o
   2  10   4      113.68      106.15     37.74 o
   3  10   4     5441.75     5728.85    233.51 o
   4  10   4      668.17      779.52     78.21 o
   5  10   4      268.12      229.17     28.96 o
   6  10   4     1446.98     1435.75     76.49 o
   7  10   4     2843.75     3176.47    123.30 o
   8  10   4      114.09       74.94     13.46 o
   9  10   4      897.80      775.15     80.29 o
  10  10   4      583.39      413.79     42.65 o
  11  10   4      484.38      406.65     32.17 o
  12  10   4       23.70       28.95     31.01 o
  13  10   4      258.42      299.43     38.20 o
 -12  11   4      282.64      282.29     24.67 o
 -11  11   4        5.24        7.28      7.62 o
 -10  11   4       12.08       26.07     21.38 o
  -9  11   4       14.33       16.70      9.75 o
  -8  11   4        2.34       39.91     15.68 o
  -7  11   4      119.57      145.67     25.41 o
  -6  11   4        0.24       26.86     14.15 o
  -5  11   4        1.62       35.00     13.54 o
  -4  11   4      178.15      161.65     24.33 o
  -3  11   4      550.81      557.10     47.53 o
  -2  11   4     2338.98     2439.21    131.52 o
  -1  11   4      474.23      479.17     85.19 o
   0  11   4     2362.99     2310.75    124.75 o
   1  11   4      873.32      851.81     51.98 o
   2  11   4      911.94      881.82     52.81 o
   3  11   4      463.69      513.85     55.52 o
   4  11   4      244.89      200.43     29.23 o
   5  11   4       48.71       35.96     13.78 o
   6  11   4      270.50      233.61     23.42 o
   7  11   4      143.36      141.71     27.83 o
   8  11   4      883.30      916.33     72.77 o
   9  11   4       39.42       54.34     16.49 o
  10  11   4        6.21       17.06     13.64 o
  11  11   4      122.27      100.05     23.93 o
  12  11   4       65.03       30.11     16.97 o
 -10  12   4       22.19       51.13     13.29 o
  -9  12   4       14.33       47.97     17.76 o
  -8  12   4      429.14      430.34     27.45 o
  -7  12   4      677.96      610.41     59.51 o
  -6  12   4      718.97      764.64    154.26 o
  -5  12   4      469.70      409.55     39.97 o
  -4  12   4       20.08       36.66     13.52 o
  -3  12   4       38.99       31.42      9.98 o
  -2  12   4      188.66      184.96     31.10 o
  -1  12   4      233.20      222.14     26.80 o
   0  12   4      796.71      808.12     64.51 o
   1  12   4       17.43       72.69     24.46 o
   2  12   4      146.37      202.07     45.29 o
   3  12   4      544.69      661.75     52.84 o
   4  12   4      912.31      990.16     71.51 o
   5  12   4       11.79       48.17     16.51 o
   6  12   4        0.39        5.40     14.41 o
   7  12   4      804.00      662.27     99.20 o
   8  12   4      164.92      138.78     19.63 o
   9  12   4      399.14      383.26     44.62 o
  10  12   4      361.12      370.62     41.43 o
  -9  13   4      175.90      138.93     36.31 o
  -8  13   4        4.78       49.72     22.42 o
  -7  13   4      435.39      489.36     28.61 o
  -6  13   4       64.63       39.34     17.23 o
  -5  13   4      161.40      196.58     24.92 o
  -4  13   4      174.74      143.28     21.22 o
  -3  13   4      173.43      145.84     28.22 o
  -2  13   4        8.93       46.15     35.94 o
  -1  13   4      770.99      928.19     76.39 o
   0  13   4      175.75      185.39     24.27 o
   1  13   4       11.84       34.41     16.45 o
   2  13   4       22.25       55.48     21.79 o
   3  13   4       14.20       12.36     17.83 o
   4  13   4      838.09      950.71     72.05 o
   5  13   4        2.98       36.58     16.03 o
   6  13   4       45.36       47.19     11.73 o
   7  13   4      132.74      169.67     41.74 o
   8  13   4      280.94      244.15     45.64 o
   9  13   4      552.13      605.31     54.27 o
  -6  14   4      103.88      109.66     34.83 o
  -5  14   4      447.91      451.39     49.37 o
  -4  14   4        0.87        0.73     10.85 o
  -3  14   4       57.70       62.82     17.10 o
  -2  14   4       29.85       53.09     15.14 o
  -1  14   4       95.67      131.55     27.65 o
   0  14   4      331.22      332.62     38.61 o
   1  14   4      154.51       94.64     28.75 o
   2  14   4      249.20      260.07     21.98 o
   3  14   4      233.21      229.60     24.88 o
   4  14   4      552.10      569.56     47.05 o
   5  14   4       20.36       47.80     12.65 o
   6  14   4      327.47      294.38     42.06 o
  -2  15   4       22.40       45.30     16.47 o
  -1  15   4        2.69       30.04     13.84 o
   0  15   4       55.76       91.00     21.93 o
   1  15   4      382.47      396.56     43.06 o
   2  15   4      977.73      886.64     58.28 o
 -17   1   5       10.01        9.72      7.06 o
 -16   1   5       77.75       45.38     12.34 o
 -15   1   5        0.15       29.80     11.99 o
 -14   1   5       44.18       48.61     25.71 o
 -13   1   5     1900.24     1931.51     89.77 o
 -12   1   5     1691.38     1634.74     80.93 o
 -11   1   5     3743.42     3635.89     87.74 o
 -10   1   5        9.09        4.79     10.23 o
  -9   1   5     4304.89     4132.76    153.21 o
  -8   1   5      192.00      213.34     19.34 o
  -7   1   5      440.02      395.86     30.00 o
  -6   1   5      481.14      390.21     27.87 o
  -5   1   5     3763.92     3481.40     75.16 o
  -4   1   5     3410.03     3088.25     75.53 o
  -3   1   5      209.52      243.89     13.15 o
  -2   1   5    74669.98    62724.11   5099.41 o
  -1   1   5       15.50       71.41      9.46 o
   0   1   5     1858.59     2091.81     52.58 o
   1   1   5     2461.71     2536.86     57.65 o
   2   1   5     9803.83     9629.09    158.92 o
   3   1   5     9067.26     8961.90    220.89 o
   4   1   5     7679.73     7448.47    168.78 o
   5   1   5     7040.53     6692.48    155.00 o
   6   1   5       25.16       16.90     13.13 o
   7   1   5     5763.48     5849.59    152.18 o
   8   1   5      691.59      679.10     49.12 o
   9   1   5     3845.14     3966.68    316.03 o
  10   1   5      555.91      495.47     61.85 o
  11   1   5      246.94      241.68     33.96 o
  12   1   5      467.33      466.46     40.68 o
  13   1   5       51.35       41.59     12.87 o
  14   1   5      188.46      247.70     43.22 o
  15   1   5     1169.51     1268.09     87.32 o
  16   1   5      115.50      136.72     20.34 o
  17   1   5      101.80      118.34     21.77 o
 -17   2   5      300.67      355.01     35.06 o
 -16   2   5       19.56       16.58     14.51 o
 -15   2   5      191.96      161.52     23.22 o
 -14   2   5        3.77       11.04     22.12 o
 -13   2   5      635.19      603.03     77.68 o
 -12   2   5      162.23      189.74     23.26 o
 -11   2   5      278.11      329.09     35.33 o
 -10   2   5       66.50       69.88     15.68 o
  -9   2   5        5.90      -15.06     12.62 o
  -8   2   5     1600.69     1496.74     55.20 o
  -7   2   5     1016.89      952.63     56.70 o
  -6   2   5     1111.50     1158.73     63.23 o
  -5   2   5      653.48      626.73     30.94 o
  -4   2   5       53.54       35.09      5.55 o
  -3   2   5     2967.04     3063.74    181.58 o
  -2   2   5      677.62      628.21     30.08 o
  -1   2   5     1176.44     1031.92     35.08 o
   0   2   5    11832.12    12946.06    124.93 o
   1   2   5     3418.09     3260.47    106.19 o
   3   2   5    21014.64    20719.96    173.02 o
   4   2   5     2944.86     2818.53     76.63 o
   5   2   5     5739.98     5475.83    110.80 o
   6   2   5     1068.00     1070.18     71.63 o
   7   2   5      526.16      483.97     34.41 o
   8   2   5     5904.31     5912.09    221.44 o
   9   2   5     3822.93     3477.24    217.85 o
  10   2   5      218.98      183.01     30.73 o
  11   2   5     4891.54     4625.91    198.03 o
  12   2   5      752.97      680.63     74.17 o
  13   2   5     1884.69     1948.54    129.29 o
  14   2   5      541.37      526.24     74.37 o
  15   2   5      183.70      192.59     23.82 o
  16   2   5      109.12       84.50     33.45 o
  17   2   5       56.81       71.93     35.48 o
 -17   3   5      182.01      211.11     42.80 o
 -16   3   5        7.93        4.94     19.72 o
 -15   3   5        0.82       13.58      8.09 o
 -14   3   5       80.52       30.07     14.79 o
 -13   3   5      432.92      392.79     41.24 o
 -12   3   5      638.64      650.71     50.12 o
 -11   3   5     1115.70     1115.72     69.10 o
 -10   3   5      702.13      737.22     61.86 o
  -9   3   5     1476.55     1315.14     70.95 o
  -8   3   5       84.10       18.52     14.14 o
  -7   3   5     2155.67     1973.11     71.00 o
  -6   3   5     3574.16     3486.56    166.75 o
  -5   3   5     2430.66     2356.23     93.31 o
  -4   3   5      210.61      179.34     16.39 o
  -3   3   5     3216.88     2993.08     97.79 o
  -2   3   5    11232.46    11098.21    122.75 o
  -1   3   5     6200.35     6493.29    146.83 o
   0   3   5      622.01      650.36     31.53 o
   1   3   5     6582.03     6577.53    189.69 o
   2   3   5     3732.85     3303.48    269.40 o
   3   3   5     2005.37     1937.23     83.17 o
   4   3   5    22469.59    23509.67    230.41 o
   5   3   5      444.08      439.25     31.63 o
   6   3   5     6789.13     6064.13    145.24 o
   7   3   5     2259.24     2190.76    106.67 o
   8   3   5    13641.74    13041.50    839.13 o
   9   3   5      311.53      262.92     24.79 o
  10   3   5     1272.13     1351.97     68.50 o
  11   3   5      339.28      309.09     34.05 o
  12   3   5        9.01       -1.11     16.31 o
  13   3   5       60.45       63.42     18.48 o
  14   3   5      358.90      362.90     35.92 o
  15   3   5        0.83       21.41     11.37 o
  16   3   5      481.87      423.13     39.75 o
  17   3   5      121.32      183.25     27.19 o
 -17   4   5      411.03      479.58     49.02 o
 -16   4   5      363.81      355.80     42.68 o
 -15   4   5      341.07      330.82     30.81 o
 -14   4   5      317.05      293.78     32.51 o
 -13   4   5       21.36       36.92      9.89 o
 -12   4   5        4.42       17.67     13.72 o
 -11   4   5       49.36       51.59     13.04 o
 -10   4   5      319.44      264.78     25.42 o
  -9   4   5     1376.10     1373.49     44.32 o
  -8   4   5      196.57      213.44     27.39 o
  -7   4   5     1244.70     1094.03     57.38 o
  -6   4   5      929.31      915.96     49.59 o
  -5   4   5     1266.82     1426.34     85.83 o
  -4   4   5      343.95      305.51     25.99 o
  -3   4   5     1560.52     1441.22     59.02 o
  -2   4   5      244.71      259.65     23.55 o
  -1   4   5     1054.63     1145.16     74.11 o
   0   4   5       16.41       25.86      7.25 o
   1   4   5       73.55       48.79     13.36 o
   2   4   5     1264.06     1212.80     74.72 o
   3   4   5     9020.42     9562.45    150.37 o
   4   4   5      469.70      483.11     41.91 o
   5   4   5      165.01      168.48     18.04 o
   6   4   5      401.56       91.60     25.43 o
   7   4   5      130.40       99.78     36.17 o
   8   4   5      121.33      114.83     22.69 o
   9   4   5       10.32       63.17     62.20 o
  10   4   5       73.83      107.57     19.54 o
  11   4   5      121.29       14.93     12.26 o
  12   4   5      269.98      243.40     30.59 o
  13   4   5      139.94      141.43     21.19 o
  14   4   5        7.17       15.44      9.40 o
  15   4   5       13.06       11.29      8.75 o
  16   4   5      213.21      193.70     18.89 o
  17   4   5        0.44        6.59      8.96 o
 -16   5   5      401.41      421.79     47.80 o
 -15   5   5       11.57       24.01     14.10 o
 -14   5   5      187.49      196.99     18.47 o
 -13   5   5     1602.48     1680.53     99.70 o
 -12   5   5      443.87      380.36     26.78 o
 -11   5   5      689.89      612.70     44.38 o
 -10   5   5     2209.26     2155.58    107.10 o
  -9   5   5      640.31      564.67     47.98 o
  -8   5   5       88.05       72.34     14.98 o
  -7   5   5      623.65      634.99     49.96 o
  -6   5   5     3179.02     3288.06    125.72 o
  -5   5   5      108.06      139.23     21.31 o
  -4   5   5    12555.01    12842.35    413.34 o
  -3   5   5     1208.59     1425.30     82.51 o
  -2   5   5     1417.60     1340.75     82.15 o
  -1   5   5      398.41      439.42     34.07 o
   0   5   5      167.03      230.16     21.45 o
   1   5   5     8999.05     9352.47    159.61 o
   2   5   5      143.47      139.56     28.34 o
   3   5   5     5266.10     5196.65    156.33 o
   4   5   5      599.07      776.56     62.68 o
   5   5   5     4068.06     3923.90    219.31 o
   6   5   5      583.55      379.19     47.96 o
   7   5   5      222.85      217.45     20.87 o
   8   5   5       40.61       56.76     17.28 o
   9   5   5      323.90      267.61     40.81 o
  10   5   5      721.89      615.27     50.37 o
  11   5   5       25.69       29.06     11.16 o
  12   5   5     1768.98     1710.89    156.89 o
  13   5   5      241.25      239.51     27.16 o
  14   5   5     1135.43     1262.17     86.01 o
  15   5   5       93.11       47.06     14.09 o
  16   5   5       12.08       16.67     12.86 o
 -16   6   5       44.70       91.24     19.52 o
 -15   6   5       16.73       34.45     12.20 o
 -14   6   5       70.97       86.84     12.54 o
 -13   6   5     1732.04     1859.34     99.82 o
 -12   6   5      544.47      423.10     35.70 o
 -11   6   5      860.16      725.21     47.92 o
 -10   6   5      259.48      222.04     29.92 o
  -9   6   5     5617.87     5804.75    204.44 o
  -8   6   5       18.13       13.26     13.25 o
  -7   6   5     1226.75     1114.75     55.42 o
  -6   6   5     1707.17     1750.04     92.83 o
  -5   6   5     3617.09     3727.51    164.16 o
  -4   6   5     3690.19     3588.75    320.18 o
  -3   6   5     3791.60     3650.37    167.41 o
  -2   6   5     1032.70     1192.31     57.62 o
  -1   6   5     6865.24     7405.28    193.82 o
   0   6   5       33.80       53.97     78.97 o
   1   6   5      199.00      228.60     23.21 o
   2   6   5      513.39      775.09     56.26 o
   3   6   5       10.39       14.64     10.04 o
   4   6   5      470.32      459.90     28.15 o
   5   6   5     1524.69     1575.61     94.40 o
   6   6   5       67.42       19.02     41.24 o
   7   6   5     1666.18     1462.45     68.68 o
   8   6   5        1.63       14.04     12.76 o
   9   6   5        0.33        4.36     14.33 o
  10   6   5      715.61      635.57     51.42 o
  11   6   5      294.60      238.65     36.13 o
  12   6   5      400.88      431.65     85.79 o
  13   6   5      449.64      388.08     41.23 o
  14   6   5       99.93      160.60     24.68 o
  15   6   5      409.78      410.12     35.18 o
  16   6   5       15.45       22.99     21.19 o
 -15   7   5     1093.95     1151.59     70.41 o
 -14   7   5      292.06      265.00     18.68 o
 -13   7   5        6.78       33.46      9.33 o
 -12   7   5      685.48      633.54     36.21 o
 -11   7   5       13.38       13.34     21.98 o
 -10   7   5       29.50       24.76      8.83 o
  -9   7   5      154.51      111.14     22.13 o
  -8   7   5     2002.27     2182.73    113.02 o
  -7   7   5     1027.89     1028.42     58.56 o
  -6   7   5     1598.91     1574.76     83.87 o
  -5   7   5      148.86       84.69     19.54 o
  -4   7   5      138.48      120.56     23.31 o
  -3   7   5     2039.79     2208.93    102.41 o
  -2   7   5       78.86       66.90     19.26 o
  -1   7   5     4064.52     4110.61    188.08 o
   0   7   5     1090.05     1415.97    170.25 o
   1   7   5     1498.34     1690.89    166.12 o
   2   7   5     1706.16     1619.05    167.53 o
   3   7   5        0.00        3.91     12.99 o
   4   7   5     5732.74     5641.41    164.76 o
   5   7   5       52.56       39.73     10.14 o
   6   7   5       88.10       41.93     19.50 o
   7   7   5     1848.28     1674.71    153.83 o
   8   7   5     3856.65     3857.61    138.15 o
   9   7   5      147.91       14.56     13.09 o
  10   7   5      444.02      425.72     35.43 o
  11   7   5       11.07       18.53     21.24 o
  12   7   5      104.83      107.84     22.29 o
  13   7   5       31.19       33.46     12.19 o
  14   7   5       77.25       74.08     21.89 o
  15   7   5       16.41       12.14     33.22 o
 -15   8   5       86.99       83.81     15.65 o
 -14   8   5        0.44       22.51     17.24 o
 -13   8   5       26.78       32.87      9.05 o
 -12   8   5     1786.71     1817.67     73.76 o
 -11   8   5       45.99       45.85     13.63 o
 -10   8   5      535.69      572.89     43.95 o
  -9   8   5      196.99      192.21     21.72 o
  -8   8   5      479.73      465.96     36.57 o
  -7   8   5     3764.45     3794.88    175.61 o
  -6   8   5       43.57       23.04     23.64 o
  -5   8   5       70.33      116.26     24.42 o
  -4   8   5      251.35      252.66     69.25 o
  -3   8   5     1701.44     1891.55    155.23 o
  -2   8   5      144.53      159.51     34.93 o
  -1   8   5     4443.75     4235.57    117.75 o
   0   8   5       20.54       83.93     64.51 o
   1   8   5        0.26       17.36     24.51 o
   2   8   5      929.90      929.48     65.00 o
   3   8   5      579.93      634.36     60.44 o
   4   8   5     1496.59     1494.13    102.47 o
   5   8   5     8422.52     8764.53    212.47 o
   6   8   5      553.00      492.67     64.59 o
   7   8   5     1122.79     1030.89     77.84 o
   8   8   5     5351.53     5161.80    151.41 o
   9   8   5       61.88       38.16     10.76 o
  10   8   5      145.70      138.15     21.21 o
  11   8   5       68.50       18.67     39.58 o
  12   8   5       48.90       60.72     13.06 o
  13   8   5        7.76       15.75     11.46 o
  14   8   5      809.12      767.23    150.90 o
 -14   9   5        4.05        5.88      5.74 o
 -13   9   5      102.19       86.16     29.15 o
 -12   9   5       37.98       31.56      9.52 o
 -11   9   5      668.43      651.29     34.55 o
 -10   9   5      173.63      191.26     18.69 o
  -9   9   5      722.01      741.80     45.01 o
  -8   9   5        4.59       -5.69     11.42 o
  -7   9   5      320.30      226.04     39.10 o
  -6   9   5     1144.08     1140.49     85.32 o
  -5   9   5      884.31      886.04     83.09 o
  -4   9   5      873.59      853.76     82.67 o
  -3   9   5        0.30       52.21     24.51 o
  -2   9   5     2426.13     2519.12    161.98 o
  -1   9   5      449.65      542.93     71.19 o
   0   9   5     4682.41     4438.63    110.88 o
   1   9   5     1171.29     1368.14     87.12 o
   2   9   5      555.94      595.62     59.21 o
   3   9   5      180.40      251.82     40.59 o
   4   9   5     2849.99     2737.76    232.18 o
   5   9   5      136.46      136.70     18.50 o
   6   9   5      528.40      611.16     42.62 o
   7   9   5       82.86       11.85     17.78 o
   8   9   5       32.75       27.23      9.16 o
   9   9   5      626.13      564.89     52.72 o
  10   9   5       15.75       51.44     24.19 o
  11   9   5        8.67       38.26     12.94 o
  12   9   5       55.90       38.35     10.48 o
  13   9   5      343.08      268.15     41.42 o
  14   9   5      567.47      665.10     96.57 o
 -13  10   5        8.16       17.02     11.90 o
 -12  10   5       51.46       30.81     21.08 o
 -11  10   5      146.26      120.87     15.62 o
 -10  10   5      979.59      963.46     53.36 o
  -9  10   5        3.46       10.77     10.67 o
  -8  10   5       17.55       13.76      9.55 o
  -7  10   5      132.85      111.40     20.76 o
  -6  10   5      757.73      815.58     50.23 o
  -5  10   5       86.61       87.79     23.54 o
  -4  10   5      208.92      193.87     26.42 o
  -3  10   5       24.08       43.02     30.46 o
  -2  10   5     1149.67     1089.36     80.20 o
  -1  10   5      504.97      518.19     95.51 o
   0  10   5      655.99      657.75     55.56 o
   1  10   5       17.33       -0.38     28.20 o
   2  10   5     1818.68     2020.84    126.71 o
   3  10   5      545.53      457.71     62.89 o
   4  10   5      288.58      282.69     29.76 o
   5  10   5       94.77       83.60     14.76 o
   6  10   5     1306.02     1314.62     63.64 o
   7  10   5      250.06      131.56     55.57 o
   8  10   5      269.44      261.64     32.86 o
   9  10   5      524.06      490.61     56.17 o
  10  10   5       26.47       15.12      7.04 o
  11  10   5        0.69       16.73     12.81 o
  12  10   5       73.22       72.44     19.84 o
  13  10   5       13.69       61.07     18.53 o
 -12  11   5      210.71      195.31     23.68 o
 -11  11   5      289.14      269.98     47.36 o
 -10  11   5      560.59      600.01     41.57 o
  -9  11   5      396.98      403.42     30.08 o
  -8  11   5      369.73      335.55     28.77 o
  -7  11   5       15.72       34.92     10.66 o
  -6  11   5      502.09      511.33     65.09 o
  -5  11   5     1773.10     1992.85    218.31 o
  -4  11   5     3591.66     3750.49    258.12 o
  -3  11   5      278.34      299.04     32.59 o
  -2  11   5      797.48      834.08     51.47 o
  -1  11   5        2.95       27.71     13.59 o
   0  11   5     1410.21     1356.12     97.22 o
   1  11   5      547.85      561.40    202.17 o
   2  11   5      234.95      205.72     35.66 o
   3  11   5       36.21       22.00     13.80 o
   4  11   5       61.13       52.25     14.79 o
   5  11   5      312.54      305.02     25.84 o
   6  11   5        9.82       13.97      6.21 o
   7  11   5     1550.62     1538.45     49.11 o
   8  11   5        1.37       10.73      7.81 o
   9  11   5       10.35       17.38     11.76 o
  10  11   5      308.72      262.76     24.31 o
  11  11   5      572.63      581.29     52.41 o
  12  11   5      223.28      264.25     32.56 o
 -10  12   5      288.85      290.22     24.08 o
  -9  12   5     1366.62     1396.68     67.45 o
  -8  12   5       19.85       24.89     10.76 o
  -7  12   5     1001.81     1007.54     61.02 o
  -6  12   5      263.21      279.20     49.30 o
  -5  12   5     1101.17     1245.62     65.40 o
  -4  12   5      291.40      301.26     69.90 o
  -3  12   5       40.24       17.05     10.55 o
  -2  12   5       24.53       27.60     11.11 o
  -1  12   5      196.20      233.88     28.17 o
   0  12   5      505.10      428.47     50.05 o
   1  12   5        0.92       39.44     15.94 o
   2  12   5     2043.88     2356.62    151.84 o
   3  12   5      620.03      714.97     93.30 o
   4  12   5      887.72      926.68     54.72 o
   5  12   5        0.62        5.57      8.16 o
   6  12   5      468.68      355.21     40.80 o
   7  12   5      457.34      530.53     59.30 o
   8  12   5      197.72      202.64     27.60 o
   9  12   5      509.40      471.30     39.85 o
  10  12   5       60.60       32.32     19.54 o
  -9  13   5       30.76       31.25      9.88 o
  -8  13   5      945.99      988.13     47.26 o
  -7  13   5       10.96       47.17     14.41 o
  -6  13   5      106.68       58.81     19.69 o
  -5  13   5      159.97      142.35     29.35 o
  -4  13   5        3.25       38.72     15.47 o
  -3  13   5      528.69      491.20     66.35 o
  -2  13   5        0.52       27.97     13.02 o
  -1  13   5       54.42       18.25     14.10 o
   0  13   5     1618.85     1761.32     97.22 o
   1  13   5     1216.19     1236.00     94.96 o
   2  13   5       92.79       54.23     13.61 o
   3  13   5       59.93       34.45     12.44 o
   4  13   5      251.29      270.27     35.19 o
   5  13   5       40.93       39.93     23.08 o
   6  13   5      201.53      201.94     24.73 o
   7  13   5        1.83       48.95     15.94 o
   8  13   5      678.24      790.13     54.58 o
  -6  14   5      430.75      488.73     48.30 o
  -5  14   5     1114.49     1178.21     70.21 o
  -4  14   5       32.36       30.21     12.28 o
  -3  14   5       97.35       41.07     13.38 o
  -2  14   5      505.32      476.07     36.00 o
  -1  14   5        9.86       54.36     52.20 o
   0  14   5     1360.67     1450.36     58.55 o
   1  14   5      390.58      317.74     51.25 o
   2  14   5      482.31      469.29     45.84 o
   3  14   5      799.38      847.60    168.50 o
   4  14   5        1.69       13.29     16.79 o
   5  14   5      333.40      351.85     43.13 o
   6  14   5      982.18     1164.80     98.00 o
  -1  15   5        1.99       20.50     27.18 o
   0  15   5      713.29      775.34     63.19 o
   1  15   5       78.60       84.48     22.57 o
 -17   0   6      783.79      793.88    106.53 o
 -16   0   6       88.42       90.86     20.37 o
 -15   0   6     1206.95     1169.12    130.67 o
 -14   0   6       55.98       55.94     18.61 o
 -13   0   6     1124.39     1226.44     71.88 o
 -12   0   6    15319.73    17058.32  12070.17 o
 -10   0   6     3736.11     3928.32    118.97 o
  -9   0   6      335.06      335.15     45.89 o
  -8   0   6     3143.93     3475.73    156.80 o
  -7   0   6    11996.40    12719.12    403.95 o
  -6   0   6       11.22       22.85     11.56 o
  -5   0   6     1866.31     2539.34    190.20 o
  -4   0   6      268.70      321.77     20.14 o
  -3   0   6    71298.52    74042.79  19770.36 o
  -2   0   6    10358.04     9730.31     90.64 o
  -1   0   6    51868.55    58389.22    768.54 o
   0   0   6     1512.55     1261.71     66.41 o
   1   0   6     1859.83     1609.26     60.29 o
   2   0   6     1082.67      862.91     65.52 o
   3   0   6    12564.85    14561.48    203.84 o
   4   0   6      618.72      615.85     47.00 o
   5   0   6    16654.09    18689.96    264.66 o
   6   0   6     1942.45     1841.00    111.96 o
   7   0   6       14.66       25.53     15.02 o
   8   0   6      505.45      561.94     66.35 o
   9   0   6     2668.74     2557.20    149.47 o
  11   0   6    12800.45    13962.50   9879.00 o
  12   0   6     2347.71     2300.65    151.22 o
  13   0   6     1303.42     1534.97    160.71 o
  14   0   6      121.02      135.55     23.68 o
  15   0   6      274.55      291.29     37.41 o
  16   0   6      618.73      646.26     84.41 o
  17   0   6       53.08       95.84     28.66 o
 -17   1   6      111.99      118.07     20.98 o
 -16   1   6      289.90      310.03     35.01 o
 -15   1   6        2.97       11.06     25.16 o
 -14   1   6      290.35      269.91     44.79 o
 -13   1   6       15.17        3.06     13.87 o
 -12   1   6      419.77      425.21     34.73 o
 -11   1   6     3457.05     3450.30    212.04 o
 -10   1   6       21.09       35.30      9.92 o
  -9   1   6     2415.58     2266.84    134.66 o
  -8   1   6      107.93      108.50     16.84 o
  -7   1   6       92.05       90.57     14.11 o
  -6   1   6     1692.34     1484.88     50.07 o
  -5   1   6      647.34      443.22     27.63 o
  -4   1   6     6298.90     5953.76    115.80 o
  -3   1   6    11533.35    11789.75    157.39 o
  -2   1   6       26.28       22.18      3.55 o
  -1   1   6      834.72      616.22     17.33 o
   0   1   6     1645.03     1378.79     59.06 o
   1   1   6     2384.86     2176.14     59.37 o
   2   1   6      927.01      917.84     40.21 o
   3   1   6     6632.06     6075.78    138.91 o
   4   1   6      104.02       69.91     14.87 o
   5   1   6      825.50      742.24     51.47 o
   6   1   6      426.78      463.71     39.28 o
   7   1   6     1211.37     1164.47     57.73 o
   8   1   6      386.24      418.77     31.02 o
   9   1   6     5361.94     5245.90   3253.04 o
  10   1   6      397.20      371.89     30.71 o
  11   1   6      292.22      316.91     34.41 o
  12   1   6      133.02      110.51     25.37 o
  13   1   6      509.58      523.69     45.34 o
  14   1   6      532.35      549.25     45.09 o
  15   1   6        3.40       12.48      9.05 o
  16   1   6       29.57       25.70     17.55 o
  17   1   6        0.94       27.28     11.14 o
 -17   2   6        1.96        0.23      8.57 o
 -16   2   6      263.02      327.72     38.30 o
 -15   2   6      414.61      507.44     46.27 o
 -14   2   6        0.10        3.30      9.16 o
 -13   2   6      820.68      794.52     53.04 o
 -12   2   6       40.27       33.43     11.65 o
 -11   2   6       86.65       50.08     13.15 o
 -10   2   6     1951.68     1946.84     78.68 o
  -9   2   6     7630.62     8027.40    190.95 o
  -8   2   6     4250.93     4211.13    154.12 o
  -7   2   6     1039.29      928.67     56.46 o
  -6   2   6     1892.02     1671.32    127.29 o
  -5   2   6     2827.33     2843.29    120.99 o
  -4   2   6        0.67        5.67      2.79 o
  -3   2   6      301.89      250.26     16.81 o
  -2   2   6     6735.32     6743.80    156.68 o
  -1   2   6     5677.26     6073.42     89.40 o
   0   2   6     3478.35     3531.92    114.55 o
   1   2   6    21551.11    22304.13    208.39 o
   2   2   6      250.04      291.92     23.54 o
   3   2   6      217.23      320.89     30.52 o
   4   2   6       71.81       43.14      8.01 o
   5   2   6     3308.21     3407.99    110.24 o
   6   2   6        0.10        5.71      6.40 o
   7   2   6     2209.43     1982.52    116.71 o
   8   2   6     2675.88     2612.13    118.71 o
   9   2   6      647.03      593.15     60.54 o
  10   2   6      110.77      138.37     27.60 o
  11   2   6     3692.26     3386.86    364.18 o
  12   2   6     2120.04     2061.01     74.87 o
  13   2   6      743.72      735.74     50.74 o
  14   2   6       14.81       30.18      9.60 o
  15   2   6      853.81      879.30     72.62 o
  16   2   6      277.87      366.17     42.21 o
  17   2   6        0.57       18.06     14.10 o
 -17   3   6      193.75      168.79     21.02 o
 -16   3   6      163.44      177.48     18.11 o
 -15   3   6        4.82       13.15     13.73 o
 -14   3   6       19.35       35.39     11.75 o
 -13   3   6     1098.50     1044.38     66.83 o
 -12   3   6        3.46       10.48     11.17 o
 -11   3   6       49.61       29.61      8.50 o
 -10   3   6     1806.76     1528.17    116.76 o
  -9   3   6     3338.53     3064.92     80.68 o
  -8   3   6        0.73        0.83      5.34 o
  -7   3   6        0.08       21.79      7.44 o
  -6   3   6       83.45       71.41     11.70 o
  -5   3   6        4.26        9.47      8.23 o
  -4   3   6    33805.65    37849.61    514.57 o
  -2   3   6        0.11        1.88      5.64 o
  -1   3   6     2313.71     2698.77     88.47 o
   0   3   6    11675.59    12998.41    175.46 o
   2   3   6     8393.79     8227.72    186.21 o
   3   3   6      553.36      589.56     34.12 o
   4   3   6      630.28      587.15     47.73 o
   5   3   6     6670.17     7217.23    214.18 o
   6   3   6     1229.10      966.05     72.86 o
   7   3   6      456.84      431.03     36.40 o
   8   3   6      214.99      170.64     33.73 o
   9   3   6      178.46      199.73     29.22 o
  10   3   6     1593.86     1574.13    111.64 o
  11   3   6     1702.12     1742.43    104.38 o
  12   3   6      437.74      474.01     48.24 o
  13   3   6      259.81      222.07     27.92 o
  14   3   6       89.91      100.06     25.94 o
  15   3   6        3.56       19.46     10.49 o
  16   3   6       58.18       66.61     18.94 o
  17   3   6      158.42      137.99     30.82 o
 -17   4   6       49.16       31.28     13.32 o
 -16   4   6       69.64       99.35     16.15 o
 -15   4   6        0.62       15.16     15.53 o
 -14   4   6     1456.34     1667.41    107.74 o
 -13   4   6       18.85       24.13     11.78 o
 -12   4   6     1501.30     1475.96     81.76 o
 -11   4   6       18.27       31.35      9.36 o
 -10   4   6      907.64      883.09     66.10 o
  -9   4   6       18.34       38.77     44.97 o
  -8   4   6     2991.15     3056.28    103.91 o
  -7   4   6      509.20      456.82     26.60 o
  -6   4   6      630.07      702.50     41.81 o
  -5   4   6      972.08      925.02     52.89 o
  -4   4   6       36.68       43.34     10.49 o
  -3   4   6     1949.00     1412.41     69.62 o
  -2   4   6        9.58       10.04      5.62 o
  -1   4   6     2733.77     2688.31    140.58 o
   0   4   6       58.19      100.71     41.74 o
   1   4   6      712.07      762.87     69.76 o
   2   4   6     2953.38     3017.30    105.21 o
   3   4   6     1629.76     1417.55    148.27 o
   4   4   6      834.29      782.72     46.86 o
   5   4   6       10.36       20.51      7.69 o
   6   4   6     6562.44     6642.63    182.56 o
   7   4   6     5394.32     5378.07    200.87 o
   8   4   6     1672.89     1562.31    173.84 o
   9   4   6       17.39       14.73     17.74 o
  10   4   6       65.73       36.26     33.27 o
  11   4   6     2803.46     2526.59    125.42 o
  12   4   6      247.53      238.60     28.74 o
  13   4   6     1460.05     1474.56    108.83 o
  14   4   6      126.79       99.67     21.72 o
  15   4   6        5.02       24.10      9.61 o
  16   4   6       98.35      117.07     19.08 o
 -16   5   6       15.69       27.46      9.94 o
 -15   5   6      145.39      136.09     18.23 o
 -14   5   6       87.02       38.37     28.23 o
 -13   5   6      575.42      666.18     53.37 o
 -12   5   6      992.50      950.98     74.22 o
 -11   5   6        0.10       16.44      5.31 o
 -10   5   6        9.29       19.54      9.39 o
  -9   5   6      142.37      125.74     19.88 o
  -8   5   6      496.49      538.27     54.76 o
  -7   5   6      202.93      157.50     23.81 o
  -6   5   6      412.94      409.05     22.26 o
  -5   5   6       58.99       38.03     11.17 o
  -4   5   6     1981.32     2452.22    185.96 o
  -3   5   6     1118.68     1158.88    109.66 o
  -2   5   6      126.04      167.22     30.04 o
  -1   5   6     2607.25     2777.47    101.67 o
   0   5   6      259.22      315.43     55.98 o
   1   5   6      359.30      445.73     38.56 o
   2   5   6      225.61      201.88     20.94 o
   3   5   6      161.58      136.26     12.06 o
   4   5   6      434.17      423.56     44.17 o
   5   5   6      401.50       23.50     15.94 o
   6   5   6     1071.33     1030.43     72.27 o
   7   5   6        7.70        9.26      9.58 o
   8   5   6        0.22       -1.37      8.34 o
   9   5   6      817.18      818.13    109.20 o
  10   5   6     2247.84     2154.03    113.25 o
  11   5   6      112.97       86.44     17.21 o
  12   5   6      914.76      826.56     71.83 o
  13   5   6      174.63      124.22     22.48 o
  14   5   6        3.38       17.13     22.44 o
  15   5   6      196.58      183.73     19.99 o
  16   5   6      424.85      426.86     45.57 o
 -16   6   6      154.87      103.07     17.79 o
 -15   6   6      839.03      865.11     43.49 o
 -14   6   6      417.94      387.58     31.92 o
 -13   6   6        1.47       14.25      7.81 o
 -12   6   6      790.93      783.29     36.34 o
 -11   6   6      263.03      270.75     47.87 o
 -10   6   6      256.31      225.18     22.99 o
  -9   6   6      151.72       99.03     20.16 o
  -8   6   6     1419.41     1402.46     62.80 o
  -7   6   6     3372.65     3207.69    147.65 o
  -6   6   6       40.59       48.59      8.40 o
  -5   6   6     9342.60     9852.47    259.93 o
  -4   6   6       48.35       46.27     16.86 o
  -3   6   6     1129.55     1066.50     86.95 o
  -2   6   6      906.11      991.53     65.30 o
  -1   6   6      361.78      315.80     31.68 o
   0   6   6       87.41      153.93     28.96 o
   1   6   6       12.19       30.92     11.00 o
   2   6   6      793.19      855.73     65.37 o
   3   6   6       63.28       40.37     14.06 o
   4   6   6    11055.30    10804.38    224.97 o
   5   6   6     1547.00     1379.60    127.08 o
   6   6   6     6680.25     6678.10    157.22 o
   7   6   6      426.36      351.07     73.17 o
   8   6   6       96.93       54.23     17.63 o
   9   6   6      351.52      299.37     31.99 o
  10   6   6      509.50      575.10     84.99 o
  11   6   6      416.69      388.72     39.92 o
  12   6   6        4.08       25.22     38.24 o
  13   6   6      393.89      388.99     41.67 o
  14   6   6      101.65      104.13     42.44 o
  15   6   6       83.48       28.43     41.24 o
  16   6   6        2.61        7.28     33.73 o
 -15   7   6       81.21      124.66     31.17 o
 -14   7   6        3.06       18.21     14.82 o
 -13   7   6      627.31      646.25     62.34 o
 -12   7   6      519.39      520.61     34.56 o
 -11   7   6     2529.72     2677.11    166.40 o
 -10   7   6     2724.08     2535.25    117.34 o
  -9   7   6      350.72      335.07     28.08 o
  -8   7   6       99.67      117.59     21.80 o
  -7   7   6      916.62      847.58     49.32 o
  -6   7   6     1387.22     1445.12     71.80 o
  -5   7   6      124.62      115.68     31.29 o
  -4   7   6     2223.72     2282.37    146.57 o
  -3   7   6       89.23       92.59     20.96 o
  -2   7   6     2516.85     2401.38    102.58 o
  -1   7   6      708.90      769.39     62.76 o
   0   7   6      809.68      957.25     63.31 o
   1   7   6      460.03      374.89     31.02 o
   2   7   6      835.54     1024.96     72.39 o
   3   7   6      782.01      910.55     70.35 o
   4   7   6      213.19      288.78     33.95 o
   5   7   6      135.23      125.24     19.18 o
   6   7   6     3748.01     3497.19     74.95 o
   7   7   6      490.91      463.37     54.38 o
   8   7   6     1943.61     1697.14    130.03 o
   9   7   6      440.13      491.71     44.30 o
  10   7   6     3779.92     3673.68    229.36 o
  11   7   6       48.96       63.47     16.38 o
  12   7   6      204.85      194.13     49.25 o
  13   7   6       39.72       58.50     20.23 o
  14   7   6       48.73       46.61     16.50 o
  15   7   6      108.80       90.48     20.69 o
 -15   8   6      743.51      804.55     51.30 o
 -14   8   6      101.38       90.00     18.30 o
 -13   8   6      173.02      149.17     15.00 o
 -12   8   6       36.09       41.79     14.13 o
 -11   8   6      358.56      340.42     33.86 o
 -10   8   6       29.35       24.43     17.38 o
  -9   8   6     1854.52     1842.53     70.85 o
  -8   8   6      122.50      144.71     19.38 o
  -7   8   6      157.26      142.69     28.42 o
  -6   8   6     3567.45     3584.28    122.66 o
  -5   8   6        0.20       15.06     13.78 o
  -4   8   6     2400.32     2239.70    109.00 o
  -3   8   6      204.97      204.37     38.22 o
  -2   8   6     3585.72     3411.92    326.81 o
  -1   8   6      529.70      644.04    113.21 o
   0   8   6     1341.07     1390.22     86.23 o
   1   8   6      944.71     1005.61     64.73 o
   2   8   6      662.78      716.69     61.00 o
   3   8   6      301.77      272.35     34.82 o
   4   8   6     6382.22     6466.34    191.88 o
   5   8   6      101.01       73.39     16.54 o
   6   8   6     1656.15     1576.56    120.34 o
   7   8   6      474.24      378.82     35.04 o
   8   8   6     2289.81     1921.98     75.03 o
   9   8   6       69.84       83.09     21.24 o
  10   8   6       52.65       59.99     16.03 o
  11   8   6      130.41      147.85     39.35 o
  12   8   6      188.40      202.28     28.02 o
  13   8   6      506.86      517.91     46.36 o
  14   8   6      937.32     1022.39     87.36 o
 -14   9   6       10.26       25.63      9.51 o
 -13   9   6      185.93      170.27     16.46 o
 -12   9   6       22.69       20.01     18.83 o
 -11   9   6       82.50       68.83     13.88 o
 -10   9   6      138.06      135.78     23.14 o
  -9   9   6      135.63      150.62     19.58 o
  -8   9   6     1119.79     1185.27     58.73 o
  -7   9   6     2627.05     2876.16    106.36 o
  -6   9   6        1.00      -12.32     11.56 o
  -5   9   6       15.48       40.47     15.58 o
  -4   9   6       30.31       12.89      9.98 o
  -3   9   6     2169.97     2246.26    135.80 o
  -1   9   6     4360.45     3932.27    102.79 o
   0   9   6      813.88      927.04     59.14 o
   1   9   6     1834.40     2079.78    174.30 o
   2   9   6     3167.77     3689.25    165.02 o
   3   9   6      120.84       34.56     22.67 o
   4   9   6      817.79      788.47     80.93 o
   5   9   6       58.87       53.02     13.41 o
   6   9   6     6531.47     6738.86    209.76 o
   7   9   6      393.04      341.12     53.85 o
   8   9   6     1267.47     1140.36    120.57 o
   9   9   6      256.16      219.66     31.17 o
  10   9   6      162.40      101.98     21.67 o
  11   9   6      149.17      146.61     24.32 o
  12   9   6      674.20      681.73     53.24 o
  13   9   6      258.26      289.23     33.04 o
  14   9   6       11.20       -6.84     12.35 o
 -13  10   6      406.40      400.50     34.17 o
 -12  10   6        0.19       13.60      8.26 o
 -11  10   6      128.87      133.41     30.36 o
 -10  10   6      267.75      286.96     27.40 o
  -9  10   6       51.14       31.79     17.75 o
  -8  10   6      304.92      374.15     28.61 o
  -7  10   6      607.64      623.06     45.42 o
  -6  10   6        1.83       22.15     13.86 o
  -5  10   6       76.94       62.97     17.57 o
  -4  10   6      817.53      783.05     53.37 o
  -3  10   6        0.29      -11.02     11.92 o
  -2  10   6      498.94      442.14     45.38 o
  -1  10   6      861.79      839.31     79.53 o
   0  10   6      113.36      103.39     24.85 o
   1  10   6       18.77        5.14     19.31 o
   2  10   6       59.51       56.48     20.41 o
   3  10   6       14.58       54.35     21.01 o
   4  10   6     1166.02     1342.42     82.70 o
   5  10   6      562.08      503.51     41.49 o
   6  10   6      345.09      330.15     42.82 o
   7  10   6      775.14      549.95     63.64 o
   8  10   6       81.35       65.09     23.96 o
   9  10   6        2.17       10.42     14.96 o
  10  10   6      146.53      115.48     22.34 o
  11  10   6        2.53       10.20     10.92 o
  12  10   6        3.27       14.32     11.06 o
  13  10   6       12.82       37.16     16.45 o
 -12  11   6       44.03       26.04     10.24 o
 -11  11   6      130.61      103.52     27.60 o
 -10  11   6      240.96      186.81     22.11 o
  -9  11   6       60.16       65.54     18.99 o
  -8  11   6      188.15      189.63     20.54 o
  -7  11   6      444.72      479.87     34.42 o
  -6  11   6      182.21      196.83     20.28 o
  -5  11   6      188.23       72.32     17.88 o
  -4  11   6     2735.83     3032.02    197.85 o
  -3  11   6      365.49      362.10     33.23 o
  -2  11   6       53.31       65.15     18.45 o
  -1  11   6      670.57      630.48     54.17 o
   0  11   6      420.62      477.32     34.59 o
   1  11   6       35.52       53.85     34.79 o
   2  11   6      226.95      243.35     35.46 o
   3  11   6      153.46      174.83     33.21 o
   4  11   6       22.04       56.80     22.58 o
   5  11   6      245.16      237.71     40.78 o
   6  11   6     1225.28     1123.82     78.70 o
   7  11   6       28.38       21.17     11.22 o
   8  11   6       14.33       41.81     16.77 o
   9  11   6        6.40       28.14     11.12 o
  10  11   6      121.36        9.77     15.57 o
  11  11   6      144.19      166.84     38.29 o
 -10  12   6       47.92       56.77     12.05 o
  -9  12   6        2.16        6.88      7.62 o
  -8  12   6       86.60       59.77     23.01 o
  -7  12   6      166.21      119.62     25.06 o
  -6  12   6      130.64      103.43     33.45 o
  -5  12   6       19.63       32.87     16.54 o
  -4  12   6      135.11      117.35     21.36 o
  -3  12   6        4.47       34.79     11.55 o
  -2  12   6      724.08      790.82     55.81 o
  -1  12   6      131.04      133.08     19.48 o
   0  12   6      186.94      186.34     33.32 o
   1  12   6      300.93      287.92     34.43 o
   2  12   6      204.11       68.60     49.99 o
   3  12   6        0.92       30.06     12.52 o
   4  12   6      211.17      237.63     34.32 o
   5  12   6      133.62      106.48     16.84 o
   6  12   6       74.24       70.92     15.81 o
   7  12   6       52.17       61.32     13.88 o
   8  12   6      240.48      220.22     23.26 o
   9  12   6      125.25       93.87     27.69 o
  10  12   6       70.30       26.84     43.68 o
  -8  13   6       91.46       73.23     28.60 o
  -7  13   6      341.81      323.11     24.58 o
  -6  13   6     1261.39     1383.93     77.93 o
  -5  13   6       52.79       57.99     17.18 o
  -4  13   6      744.97      795.38     85.96 o
  -3  13   6      290.15      254.47     51.97 o
  -2  13   6        2.59       45.68     16.67 o
  -1  13   6       28.87       -0.79     33.73 o
   0  13   6       11.07       44.92     15.94 o
   1  13   6      413.78      411.53     38.57 o
   2  13   6      275.68      282.01     46.85 o
   3  13   6     1142.38     1115.17     60.90 o
   4  13   6        1.22       59.93     15.41 o
   5  13   6      461.25      479.40     38.57 o
   6  13   6       53.58       51.10     30.50 o
   7  13   6       45.28       47.23     32.53 o
   8  13   6       19.51        9.70     13.09 o
  -6  14   6       15.58       35.78     32.48 o
  -5  14   6      123.64       90.71     22.52 o
  -4  14   6       67.44       70.13     36.22 o
  -3  14   6       13.54       59.56     18.63 o
  -2  14   6        4.54       21.19     10.84 o
  -1  14   6       22.13       25.51     14.64 o
   0  14   6       20.84       42.54     15.43 o
   1  14   6        0.06       20.33     11.50 o
   2  14   6        2.25        4.05     14.84 o
   3  14   6       43.47       52.56     16.56 o
   4  14   6      235.76      213.44     27.49 o
   5  14   6        5.15       33.15     15.20 o
   6  14   6       33.66       44.77     14.47 o
 -17   1   7      187.39      148.32     33.54 o
 -16   1   7      460.44      489.89     53.59 o
 -15   1   7        8.12       16.18      6.77 o
 -14   1   7       74.84       78.88     22.85 o
 -13   1   7       92.30       98.54     19.74 o
 -12   1   7      291.12      303.23     27.17 o
 -11   1   7     1022.53      982.00     66.53 o
 -10   1   7       60.93       78.48     15.04 o
  -9   1   7      148.87      146.80     13.56 o
  -8   1   7        7.71       13.90      5.53 o
  -7   1   7      432.78      394.82     22.92 o
  -6   1   7     5834.44     6181.23    148.89 o
  -5   1   7      847.66      844.79     39.89 o
  -4   1   7     1453.66     1411.12     43.78 o
  -3   1   7      175.88      153.36      9.47 o
  -2   1   7       23.17        5.63      2.42 o
  -1   1   7     3183.77     3325.69     84.19 o
   0   1   7    12281.39    12068.79     93.40 o
   1   1   7     2506.99     2537.59     56.73 o
   2   1   7      110.21      114.06     11.19 o
   3   1   7     9463.36     9599.91    354.00 o
   4   1   7      597.05      638.23     39.96 o
   5   1   7      473.81      493.65     54.29 o
   6   1   7     2866.50     2727.42     91.30 o
   7   1   7     5894.24     5827.84    165.37 o
   8   1   7     2295.96     2199.81    106.94 o
   9   1   7     2042.58     2040.91     83.63 o
  10   1   7     1565.76     1618.04    170.76 o
  11   1   7     1075.49     1070.66     95.61 o
  12   1   7      145.80      157.02     23.00 o
  13   1   7        0.06       -8.85     13.45 o
  14   1   7       42.04       39.39     16.79 o
  15   1   7        0.12       26.13     27.69 o
  16   1   7      844.28      893.56     64.65 o
  17   1   7      645.54      786.90     61.35 o
 -17   2   7      107.67      117.62     20.30 o
 -16   2   7      170.59      204.85     26.36 o
 -15   2   7     1300.51     1479.19     82.23 o
 -14   2   7       11.34       25.86     10.29 o
 -13   2   7     2261.10     2556.32    164.24 o
 -12   2   7      264.41      278.47     25.21 o
 -11   2   7      622.72      569.30     42.57 o
 -10   2   7     2369.19     2355.99     91.40 o
  -9   2   7       75.91       47.07     13.81 o
  -8   2   7      324.76      306.80     24.83 o
  -7   2   7      136.22       93.73     16.59 o
  -6   2   7     4712.80     4215.81    133.94 o
  -5   2   7     3446.18     3430.70    103.64 o
  -4   2   7     2058.81     2016.90     63.13 o
  -3   2   7      542.61      507.00     28.89 o
  -2   2   7       50.65       61.03      8.13 o
  -1   2   7     2090.58     2176.34     54.94 o
   0   2   7     2901.45     2803.47     88.34 o
   1   2   7     1950.33     1820.37     63.18 o
   3   2   7        0.82       15.84      6.73 o
   4   2   7     8189.07     8086.14    244.98 o
   5   2   7     3366.16     3321.23     86.62 o
   6   2   7     9270.78     9412.57    429.70 o
   7   2   7     1991.15     1777.87    128.78 o
   8   2   7       82.67      125.08     23.94 o
   9   2   7      406.59      382.01     46.21 o
  10   2   7       29.06       25.09     10.29 o
  11   2   7      673.66      694.51     63.68 o
  12   2   7      789.08      786.52     55.84 o
  13   2   7       97.87       65.88     15.30 o
  14   2   7       69.17       47.72     31.38 o
  15   2   7      105.80       88.12     17.63 o
  16   2   7       26.48       36.09     11.96 o
  17   2   7       13.72       61.92     14.63 o
 -17   3   7       29.59       35.48     24.37 o
 -16   3   7       93.76      113.59     16.49 o
 -15   3   7      528.13      538.49     43.53 o
 -14   3   7       18.93       49.21     19.35 o
 -13   3   7      216.48      194.35     21.77 o
 -12   3   7     1551.51     1393.41    135.60 o
 -11   3   7      178.27      175.85     19.61 o
 -10   3   7      933.39      881.99     58.24 o
  -9   3   7     1302.91     1237.37     75.31 o
  -8   3   7     3079.86     3092.00    140.78 o
  -7   3   7      391.02      334.39     33.98 o
  -6   3   7      197.13      214.82     24.65 o
  -5   3   7     1401.48     1421.44     85.93 o
  -4   3   7     2673.17     2566.08     99.73 o
  -3   3   7     1099.63      931.68    124.63 o
  -2   3   7       31.01       34.66      7.44 o
  -1   3   7     1029.05      931.91     58.39 o
   0   3   7      130.13      138.95      9.99 o
   1   3   7       38.18       73.84     15.91 o
   2   3   7      763.59      732.60    126.66 o
   3   3   7        0.16        2.43      4.96 o
   4   3   7     3652.76     3705.70    112.50 o
   5   3   7     1311.75      969.97     59.17 o
   6   3   7     3318.39     2978.54     99.16 o
   7   3   7      739.45      802.24     60.13 o
   8   3   7     1644.54     1536.17    126.06 o
   9   3   7     3852.80     3913.44    158.96 o
  10   3   7       35.87       41.67     13.51 o
  11   3   7      718.19      678.53     64.76 o
  12   3   7      151.70      132.10     26.02 o
  13   3   7      203.26      215.34     29.00 o
  14   3   7        0.29       -8.98      9.84 o
  15   3   7     1119.59     1488.29    158.84 o
  16   3   7       56.70       61.24     16.38 o
  17   3   7       11.85       47.55     17.23 o
 -16   4   7      729.18      780.07     74.29 o
 -15   4   7      119.85      121.29     17.43 o
 -14   4   7      233.65      204.36     21.64 o
 -13   4   7        2.17        8.60      7.67 o
 -12   4   7       17.76       34.59     20.34 o
 -11   4   7      435.74      437.90     31.08 o
 -10   4   7      559.21      480.53     30.57 o
  -9   4   7      649.94      689.53     66.61 o
  -8   4   7      261.19      231.44     38.56 o
  -7   4   7       16.21       -0.35      4.71 o
  -6   4   7        0.06       14.25      8.22 o
  -5   4   7      394.76      397.31     23.54 o
  -4   4   7     3956.51     3940.02    119.86 o
  -3   4   7     5376.23     5714.71    138.77 o
  -2   4   7      186.31      172.76     37.46 o
  -1   4   7       23.28       40.88      7.89 o
   0   4   7      201.45      262.56     20.55 o
   1   4   7      300.41      437.18     26.19 o
   2   4   7      137.09      107.40     46.54 o
   3   4   7     2682.65     2792.20    102.29 o
   4   4   7     1221.64     1085.10     68.56 o
   5   4   7     1347.29     1342.64    165.00 o
   6   4   7     1562.35     1669.52    235.31 o
   7   4   7      467.17      417.51     31.52 o
   8   4   7        0.31        8.53     13.64 o
   9   4   7     2587.25     2262.26    116.99 o
  10   4   7       35.12       19.26     10.32 o
  11   4   7     1385.61     1239.60     70.79 o
  12   4   7      342.38      338.51     31.45 o
  13   4   7      119.35       78.86     19.09 o
  14   4   7      377.08      336.40     32.20 o
  15   4   7        1.91       29.24     11.23 o
  16   4   7        3.41       -3.37     10.51 o
 -16   5   7       73.44       58.30     19.17 o
 -15   5   7      664.20      658.73     48.45 o
 -14   5   7     1854.67     2162.76     90.77 o
 -13   5   7     1312.08     1304.81     64.51 o
 -12   5   7       26.40       27.20     12.93 o
 -11   5   7     1596.59     1560.73     76.16 o
 -10   5   7     1016.83      954.36     65.35 o
  -9   5   7      106.60       92.80     18.37 o
  -8   5   7     2760.77     2825.88     96.26 o
  -7   5   7      150.90      135.73     16.48 o
  -6   5   7      269.52      342.54     25.44 o
  -5   5   7     5332.32     5489.38    132.80 o
  -4   5   7     4493.52     4248.23    243.88 o
  -3   5   7     3822.08     3542.27    156.08 o
  -2   5   7      734.58      700.91     53.74 o
  -1   5   7     3750.00     3772.13    133.44 o
   0   5   7     2055.45     1845.37     75.06 o
   1   5   7      360.51      376.84     31.11 o
   2   5   7     6253.05     6286.64    151.90 o
   3   5   7       12.07        8.57     12.90 o
   4   5   7       23.81       41.77     31.42 o
   5   5   7     1702.86     1595.50    105.28 o
   6   5   7        2.50        3.61      8.79 o
   7   5   7      768.20      779.92    104.45 o
   8   5   7       34.78       26.93     22.07 o
   9   5   7     3599.88     3495.15    146.82 o
  10   5   7      254.89      175.18     37.00 o
  11   5   7     2838.86     2798.69    118.11 o
  12   5   7      244.19      211.20     35.25 o
  13   5   7     2285.69     2204.03    247.70 o
  14   5   7       71.07       44.17     15.08 o
  15   5   7      125.26      134.83     19.50 o
  16   5   7      154.28      172.77     22.71 o
 -16   6   7      282.46      309.16     27.10 o
 -15   6   7      143.96       97.09     16.46 o
 -14   6   7       35.70       48.41     10.24 o
 -13   6   7       51.05       34.66      8.95 o
 -12   6   7      109.20       89.39     32.25 o
 -11   6   7       82.38       79.26     19.14 o
 -10   6   7      334.86      310.26     28.97 o
  -9   6   7       61.06       21.53     11.11 o
  -8   6   7      637.17      568.59     46.49 o
  -7   6   7       27.16        5.71      9.45 o
  -6   6   7     2627.45     2420.91     91.73 o
  -5   6   7       47.78       25.58     34.69 o
  -4   6   7      496.74      566.66     40.17 o
  -3   6   7     1203.61     1461.50    137.61 o
  -1   6   7       31.03       34.78     13.88 o
   0   6   7      306.00      276.25     27.97 o
   1   6   7      519.32      534.09     33.77 o
   2   6   7       36.79       23.01      9.80 o
   3   6   7      209.81      240.48     45.52 o
   4   6   7     2547.40     1849.85    115.93 o
   5   6   7        6.11       23.31     10.67 o
   6   6   7     1358.50     1230.65     45.12 o
   7   6   7        0.33        3.81     15.94 o
   8   6   7     2512.54     2318.34     97.78 o
   9   6   7     3795.57     3554.12    215.56 o
  10   6   7      917.27      799.71    103.95 o
  11   6   7     2203.65     2211.24    217.34 o
  12   6   7       63.98       67.58     40.04 o
  13   6   7      275.92      258.79     34.60 o
  14   6   7       48.81      125.93     18.89 o
  15   6   7      102.77      105.59     31.75 o
 -15   7   7       10.32       28.68      7.39 o
 -14   7   7      217.43      203.94     16.59 o
 -13   7   7       90.91      108.28     14.73 o
 -12   7   7       43.12       27.13     11.50 o
 -11   7   7       97.18      120.64     16.72 o
 -10   7   7      936.52      881.51     51.14 o
  -9   7   7       26.81       33.74      8.66 o
  -8   7   7      961.94     1031.14     70.43 o
  -7   7   7       43.76       25.61     13.12 o
  -6   7   7        4.76       10.31      9.41 o
  -5   7   7      937.91      918.99     73.84 o
  -4   7   7       42.77       15.52     31.93 o
  -3   7   7       48.14       49.69     15.07 o
  -2   7   7       17.72       15.05     11.09 o
  -1   7   7     2264.43     2377.65    126.85 o
   0   7   7       99.98       32.18     51.14 o
   1   7   7      465.57      483.67     34.53 o
   2   7   7       37.55       21.75     11.17 o
   3   7   7     1039.83     1012.57     71.87 o
   4   7   7     4015.41     3981.40     71.45 o
   5   7   7      292.64      181.63     39.07 o
   6   7   7     6546.76     6510.87    204.25 o
   7   7   7      146.27       -6.08     18.06 o
   8   7   7      101.28       53.72     17.76 o
   9   7   7        0.46      -17.71     15.71 o
  10   7   7      442.91      408.68     30.62 o
  11   7   7       23.75       27.17     20.96 o
  12   7   7      110.98      139.46     25.39 o
  13   7   7     1048.10     1093.42    130.21 o
  14   7   7      766.74      753.89     93.03 o
  15   7   7     1091.49     1112.54     76.04 o
 -14   8   7      430.83      450.16     38.29 o
 -13   8   7      241.21      234.73     19.41 o
 -12   8   7      711.09      684.32     61.13 o
 -11   8   7      835.11      870.28     65.44 o
 -10   8   7      822.68      807.63     47.27 o
  -9   8   7       35.62       12.38      8.05 o
  -8   8   7       27.04       37.05     11.49 o
  -7   8   7     2812.30     2741.41    115.18 o
  -6   8   7     1115.11     1304.38     79.23 o
  -5   8   7      153.98      128.37     25.94 o
  -4   8   7      658.36      656.59     91.97 o
  -3   8   7      617.12      669.38    138.32 o
  -2   8   7     3409.96     3116.74     85.82 o
  -1   8   7     1582.07     1716.14    103.00 o
   0   8   7      582.76      659.89     64.12 o
   1   8   7      213.23      243.76     31.89 o
   2   8   7      233.09      205.28     29.94 o
   3   8   7     1494.90     1360.80    125.51 o
   4   8   7     2097.64     1814.24    103.01 o
   5   8   7        1.11        8.37     10.46 o
   6   8   7      355.94      251.51     38.18 o
   7   8   7     1201.36     1103.38    103.26 o
   8   8   7      133.43       92.27     23.11 o
   9   8   7      308.95      312.33     33.62 o
  10   8   7      164.20      204.46     30.80 o
  11   8   7       15.27       39.59     14.42 o
  12   8   7        0.17       20.55     11.15 o
  13   8   7       77.86      122.43     31.56 o
  14   8   7      192.41      222.61     29.71 o
 -14   9   7      177.13      140.40     21.98 o
 -13   9   7      260.43      257.15     25.60 o
 -12   9   7        0.77       16.50      8.75 o
 -11   9   7     1868.26     2008.58    115.07 o
 -10   9   7      161.22      146.46     18.33 o
  -9   9   7     1459.86     1559.82     94.86 o
  -8   9   7       53.42       45.51     12.67 o
  -7   9   7        0.86        8.24     11.70 o
  -6   9   7       83.09       56.31     27.23 o
  -5   9   7       43.15       25.38     11.32 o
  -4   9   7      188.00      163.97     37.14 o
  -3   9   7     3114.07     3125.89    197.85 o
  -2   9   7     1297.24     1369.90    123.48 o
  -1   9   7     9202.11     8984.71    268.70 o
   0   9   7     1710.36     2058.01    167.58 o
   1   9   7       19.05       26.26     17.69 o
   2   9   7     3852.22     3528.67    144.08 o
   3   9   7     3003.01     3285.92    206.04 o
   4   9   7     5843.52     5623.60    181.37 o
   5   9   7      551.84      504.25     58.97 o
   6   9   7      157.30       41.06     30.46 o
   7   9   7      271.29      249.34     39.06 o
   8   9   7      921.12     1114.61     76.27 o
   9   9   7      302.10      249.86     39.35 o
  10   9   7      400.01      378.76     41.93 o
  11   9   7      149.06      118.18     22.18 o
  12   9   7      347.15      375.13     41.49 o
  13   9   7        2.26        6.03     13.32 o
 -13  10   7      139.61      152.42     34.82 o
 -12  10   7      223.38      208.72     19.53 o
 -11  10   7       41.96       34.73      8.90 o
 -10  10   7       68.74       48.97     16.39 o
  -9  10   7      957.15     1053.06     66.69 o
  -8  10   7        6.67       21.14      8.42 o
  -7  10   7      825.40      781.84     41.38 o
  -6  10   7       52.88       48.87     27.09 o
  -5  10   7       37.03       46.71     15.90 o
  -4  10   7       13.93       23.50     10.81 o
  -3  10   7      758.97      928.46     85.23 o
  -2  10   7     1542.94     1564.25     83.67 o
  -1  10   7       57.94       67.68     26.68 o
   0  10   7      883.49      927.41     68.41 o
   1  10   7      211.57      199.84     24.14 o
   2  10   7       43.28       62.50     21.38 o
   3  10   7       42.56       29.45     13.50 o
   4  10   7       84.40       59.55     17.68 o
   5  10   7     4350.65     4362.19    146.02 o
   6  10   7       31.87       15.64      6.06 o
   7  10   7      141.40      122.93     20.72 o
   8  10   7        0.35       18.98      9.72 o
   9  10   7      617.65      576.61     54.52 o
  10  10   7      221.95      230.74     28.96 o
  11  10   7       62.86      103.63     18.09 o
  12  10   7      221.74      267.73     29.17 o
 -11  11   7     1244.19     1284.87     69.43 o
 -10  11   7      386.18      389.09     32.15 o
  -9  11   7      181.55      139.32     23.02 o
  -8  11   7      241.78      225.03     21.30 o
  -7  11   7       20.38       43.52     21.22 o
  -6  11   7       10.41       24.48     10.37 o
  -5  11   7        1.58       -4.40     20.27 o
  -4  11   7       58.10       36.80     12.69 o
  -3  11   7     2066.63     2116.64    120.75 o
  -2  11   7     1530.97     1315.55     92.67 o
  -1  11   7      520.03      411.94     38.86 o
   0  11   7      104.05       61.42     16.46 o
   1  11   7     2350.59     2258.66    114.41 o
   2  11   7     2895.47     3264.17    172.15 o
   3  11   7     3099.09     3371.59    208.22 o
   4  11   7      769.90      799.83     60.68 o
   5  11   7      183.19      132.17     41.50 o
   6  11   7       18.25        7.37      5.91 o
   7  11   7      298.66      280.19     30.18 o
   8  11   7       84.03       75.30     13.84 o
   9  11   7      295.69      230.86     90.82 o
  10  11   7      410.16      324.96     36.27 o
  11  11   7        3.79       24.15     30.36 o
 -10  12   7        6.82       10.58      9.96 o
  -9  12   7      214.58      246.90     36.58 o
  -8  12   7      282.57      251.35     21.15 o
  -7  12   7      147.25       80.88     34.14 o
  -6  12   7      284.03      226.22     30.93 o
  -5  12   7      112.30      182.01     26.45 o
  -4  12   7      253.02      305.06     30.72 o
  -3  12   7     2291.42     2403.77    142.95 o
  -2  12   7       26.36        6.83     12.34 o
  -1  12   7       20.49       24.44     11.75 o
   0  12   7      138.51      120.58     22.98 o
   1  12   7     1570.94     1554.61     93.72 o
   2  12   7      943.80      970.89     58.49 o
   3  12   7     1047.81     1237.55    117.45 o
   4  12   7       53.83       61.67     19.41 o
   5  12   7      461.56      414.68     37.65 o
   6  12   7     1528.61     1327.91    329.35 o
   7  12   7      186.76      172.09     21.03 o
   8  12   7       55.86       88.74     22.33 o
   9  12   7       32.76       51.14     14.47 o
  10  12   7      341.99      304.78     27.78 o
  -8  13   7      266.54      237.45     26.78 o
  -7  13   7      367.04      352.20     64.51 o
  -6  13   7       69.07       77.32     25.20 o
  -5  13   7      210.68      197.57     23.18 o
  -4  13   7        0.34       13.49      8.88 o
  -3  13   7      555.44      535.39     48.99 o
  -2  13   7      364.95      332.27     58.88 o
  -1  13   7      815.10      853.53     89.86 o
   0  13   7       68.74       88.09     19.67 o
   1  13   7       49.35       55.60     18.29 o
   2  13   7      196.87      164.97     25.11 o
   3  13   7      812.68      822.08     87.27 o
   4  13   7        7.26       37.46     14.16 o
   5  13   7       72.22       48.33     18.25 o
   6  13   7       45.86       34.03     25.48 o
   7  13   7      183.63      160.74     23.02 o
   8  13   7      714.02      794.26     65.22 o
  -5  14   7      152.66      173.09     22.56 o
  -4  14   7        2.39       18.28      8.94 o
  -3  14   7        1.25       21.47     15.48 o
  -2  14   7        0.03       53.43     16.35 o
  -1  14   7      404.92      369.43     44.79 o
   0  14   7      642.83      653.79     66.40 o
   1  14   7       88.15      144.22     44.79 o
   2  14   7       55.76       53.16     15.70 o
   3  14   7      729.21      783.07     62.54 o
   4  14   7       39.10       83.72     37.41 o
   5  14   7      417.08      415.71     46.72 o
 -17   0   8      460.90      443.89     61.10 o
 -16   0   8      644.02      711.04     98.79 o
 -15   0   8      812.47      963.17    123.67 o
 -14   0   8      402.50      428.32     56.12 o
 -13   0   8      250.69      261.16     42.67 o
 -12   0   8     1427.98     1540.96     78.42 o
 -11   0   8      607.38      732.23    101.92 o
  -9   0   8     4821.49     4867.61    128.00 o
  -8   0   8     1609.97     1509.82    100.49 o
  -7   0   8      970.42      926.97     94.46 o
  -6   0   8     6320.64     6559.55    155.09 o
  -5   0   8    32681.20    34541.46    461.03 o
  -4   0   8    73237.92    81083.29  21639.28 o
  -3   0   8       23.56       14.11     10.16 o
  -2   0   8    20595.31    26438.04    366.39 o
  -1   0   8    17335.59    18946.13    267.70 o
   0   0   8     4847.07     4245.26    122.79 o
   1   0   8    15768.77    14837.90    228.03 o
   3   0   8     2693.43     2621.61    120.35 o
   9   0   8      141.15      154.35     34.65 o
  10   0   8     9557.21    11462.25    499.00 o
  11   0   8     1768.04     2146.85    214.62 o
  12   0   8        0.27       27.18     15.39 o
  13   0   8     3978.41     4819.06    366.30 o
  14   0   8       64.42       88.37     34.28 o
  15   0   8      366.03      364.64     38.43 o
  16   0   8      346.49      394.22    169.47 o
  17   0   8      128.43       89.66     36.12 o
 -17   1   8      222.81      237.81     31.60 o
 -16   1   8        0.16        3.59     13.09 o
 -15   1   8      439.75      519.75     50.11 o
 -14   1   8       94.07       70.71     17.26 o
 -13   1   8      401.48      376.71     45.71 o
 -12   1   8      273.61      257.74     26.78 o
 -11   1   8      546.60      555.00     52.83 o
 -10   1   8      283.91      262.61     26.32 o
  -9   1   8       98.53       92.25     10.00 o
  -8   1   8     4991.54     4874.37    296.54 o
  -7   1   8      173.67      145.13     19.71 o
  -6   1   8     1090.68      895.25     39.06 o
  -5   1   8      200.89      186.54     12.01 o
  -4   1   8     3103.41     2675.16     61.02 o
  -3   1   8       19.81       20.57      3.98 o
  -1   1   8      279.20      228.78     20.07 o
   0   1   8     2155.86     1933.06     79.05 o
   1   1   8       78.16       57.39      9.73 o
   2   1   8     1387.90     1116.23     60.40 o
   3   1   8     3016.88     2952.91     95.59 o
   4   1   8     4147.59     4827.04    143.84 o
   5   1   8     1439.02     1490.60    103.58 o
   6   1   8     1171.49     1132.49     73.46 o
   7   1   8       49.73       32.74     10.92 o
   8   1   8      324.89      386.61     34.89 o
   9   1   8       60.30       88.47     26.54 o
  10   1   8     9517.29     9375.99    283.54 o
  11   1   8      279.69      294.01     30.57 o
  12   1   8     1063.08     1208.83     80.97 o
  13   1   8        1.34       -0.11      7.05 o
  14   1   8     2515.57     2799.46    215.27 o
  15   1   8       24.90       28.83     12.76 o
  16   1   8      396.01      432.31     29.87 o
  17   1   8       47.40       64.72     15.69 o
 -17   2   8        1.47       16.27      9.24 o
 -16   2   8      188.44      177.94     23.78 o
 -15   2   8        9.08        5.35     15.99 o
 -14   2   8      393.14      408.00     40.27 o
 -13   2   8      357.70      316.71     39.12 o
 -12   2   8        3.76        9.75      7.20 o
 -11   2   8     7931.16     8110.03    203.27 o
 -10   2   8     8421.66     8555.09    233.28 o
  -9   2   8     1914.52     1828.34     78.00 o
  -8   2   8      992.47      899.49     53.15 o
  -7   2   8      188.32      206.93     17.86 o
  -6   2   8     4472.12     4512.09    195.00 o
  -5   2   8      220.51      235.58     16.83 o
  -4   2   8      796.98      913.34     30.09 o
  -3   2   8      706.93      735.93     21.45 o
  -2   2   8     1237.94     1477.75     38.71 o
  -1   2   8     2904.98     2837.64     72.24 o
   0   2   8    13513.00    13396.45    148.62 o
   1   2   8     1428.69     1952.92     73.49 o
   2   2   8      175.77      143.64     15.72 o
   3   2   8     5473.25     5113.71    212.21 o
   4   2   8      528.04      564.59     59.10 o
   5   2   8     2531.93     2484.54     93.47 o
   6   2   8      875.02      994.17     73.40 o
   7   2   8     3124.55     3035.14    134.32 o
   8   2   8       77.58       92.57     18.57 o
   9   2   8      857.39      894.86    106.34 o
  10   2   8      162.64      169.23     28.84 o
  11   2   8     1356.04     1466.93     90.57 o
  12   2   8      201.16      227.54     27.05 o
  13   2   8        0.10       17.32      7.87 o
  14   2   8     1201.31     1328.25     79.54 o
  15   2   8      161.25      129.56     30.13 o
  16   2   8       56.38       59.68     14.63 o
  17   2   8      304.67      319.87     29.39 o
 -17   3   8      234.15      226.55     29.72 o
 -16   3   8      128.16      130.19     22.44 o
 -15   3   8       95.44       85.07     14.75 o
 -14   3   8       19.62       24.31     10.44 o
 -13   3   8       16.25       29.40      8.69 o
 -12   3   8      467.72      490.25     30.50 o
 -11   3   8      421.22      477.67     32.43 o
 -10   3   8     1749.15     1676.08     77.18 o
  -9   3   8     1847.21     1715.68     75.90 o
  -8   3   8       24.11       43.61     49.05 o
  -7   3   8     1033.07     1066.90     45.84 o
  -6   3   8     1429.87     1534.82     57.21 o
  -5   3   8      699.40      669.95     37.74 o
  -4   3   8       40.28       24.03      8.86 o
  -2   3   8     1047.14     1132.62     50.95 o
  -1   3   8      618.13      639.41     45.93 o
   0   3   8        0.40       11.36      4.71 o
   1   3   8      665.62      565.85     33.98 o
   2   3   8        5.50       54.99     12.67 o
   3   3   8        4.66        0.80      4.95 o
   4   3   8     8971.90     9564.23    109.38 o
   5   3   8      345.97      315.60     24.78 o
   6   3   8     6342.68     6259.43    136.04 o
   7   3   8       61.64        9.87      8.75 o
   8   3   8     2004.11     1920.57    117.26 o
   9   3   8        3.63        3.39     10.87 o
  10   3   8     3671.32     3375.91    143.93 o
  11   3   8      567.22      647.05     47.92 o
  12   3   8     2267.67     2276.29    110.51 o
  13   3   8      423.38      462.51     38.02 o
  14   3   8       32.30       83.14     30.23 o
  15   3   8      849.60      969.78     59.56 o
  16   3   8       29.51       33.27     12.35 o
 -16   4   8      328.03      325.14     33.98 o
 -15   4   8      237.57      249.69     26.66 o
 -14   4   8      403.14      392.92     40.62 o
 -13   4   8     1312.68     1321.62     62.92 o
 -12   4   8      472.22      451.88     26.08 o
 -11   4   8      100.07      120.93     19.41 o
 -10   4   8      687.91      670.34     53.55 o
  -9   4   8        8.51        6.99     17.51 o
  -8   4   8       76.94       76.27     14.52 o
  -7   4   8     1612.26     1539.16     54.88 o
  -6   4   8     1517.27     1535.73     66.11 o
  -5   4   8      242.19      262.50     28.97 o
  -4   4   8    12817.17    13161.18    462.55 o
  -3   4   8     1563.30     1422.95     77.31 o
  -2   4   8    20828.34    23222.80    577.33 o
  -1   4   8      124.77      132.58     15.21 o
   0   4   8     3460.04     3826.18     93.01 o
   1   4   8       32.16       33.95      9.33 o
   2   4   8     1421.78     1529.96     74.28 o
   3   4   8     1615.56     1742.99     76.94 o
   4   4   8     1767.30     1696.74     72.28 o
   5   4   8      669.33      542.63     36.28 o
   6   4   8      456.94      496.35     29.23 o
   7   4   8     3764.26     3669.95    171.40 o
   8   4   8      209.35      171.76     25.67 o
   9   4   8      445.56      450.34     52.12 o
  10   4   8     5968.20     5682.82    351.60 o
  11   4   8     2419.66     2399.89    138.56 o
  12   4   8       58.17       55.33     13.55 o
  13   4   8      168.30      159.69     36.49 o
  14   4   8      392.55      444.69     35.08 o
  15   4   8       17.40       27.18     22.95 o
  16   4   8      647.11      711.48     44.90 o
 -16   5   8      267.09      288.74     34.80 o
 -15   5   8       24.48       26.44     15.22 o
 -14   5   8        1.51       40.41     13.93 o
 -13   5   8       67.05       70.41     16.74 o
 -12   5   8     1435.68     1475.03     68.05 o
 -11   5   8      927.16      920.91     62.61 o
 -10   5   8       47.38       23.68     22.85 o
  -9   5   8     9923.48    10649.78    465.22 o
  -8   5   8      294.48      283.73     26.44 o
  -7   5   8      510.99      487.17     46.74 o
  -6   5   8        2.40       11.33     24.96 o
  -5   5   8      283.10       56.19     72.06 o
  -4   5   8     1824.17     1820.19     78.35 o
  -3   5   8       27.19       40.21     13.03 o
  -2   5   8        0.36       12.34     20.14 o
  -1   5   8      134.05       95.37     18.77 o
   0   5   8     4492.16     4400.97    155.76 o
   1   5   8       54.59       51.48     10.79 o
   2   5   8      297.18      238.97     26.23 o
   3   5   8      855.17      813.53     74.46 o
   4   5   8     6024.09     6144.57    220.20 o
   5   5   8     1014.40     1026.04     84.83 o
   6   5   8      122.67      132.37     47.41 o
   7   5   8      868.62      862.06     82.75 o
   8   5   8      798.10      790.03     76.35 o
   9   5   8      153.80      131.98     25.33 o
  10   5   8     1768.07     1581.30    117.52 o
  11   5   8        0.06       -1.06     15.85 o
  12   5   8      597.82      591.80     49.72 o
  13   5   8      179.37      177.56     35.20 o
  14   5   8        6.02       25.45      9.33 o
  15   5   8      277.33      341.83     41.29 o
  16   5   8       63.98       37.51     25.20 o
 -15   6   8      532.66      520.48     37.95 o
 -14   6   8        7.94       26.41      9.80 o
 -13   6   8      942.32      985.27     58.60 o
 -12   6   8      140.45      138.24     15.64 o
 -11   6   8     1206.30     1241.41     77.60 o
 -10   6   8       17.55       28.89      8.82 o
  -9   6   8      820.10      791.94     62.70 o
  -8   6   8     1548.67     1590.97     65.95 o
  -7   6   8        0.78       24.74     10.36 o
  -6   6   8     1193.15     1057.07     84.96 o
  -5   6   8       32.67       32.29     11.87 o
  -4   6   8      140.89      152.75     65.99 o
  -3   6   8      333.80      381.81     72.20 o
  -2   6   8      319.67      265.14     26.59 o
  -1   6   8      595.42      526.34     57.32 o
   0   6   8      264.90      273.93     28.73 o
   1   6   8       92.92       88.58     37.55 o
   2   6   8       82.86       73.67     16.30 o
   3   6   8     9487.86     9586.50    247.97 o
   4   6   8     1045.60     1352.33    175.55 o
   5   6   8     1912.08     1785.17     81.23 o
   6   6   8       70.95       50.43     16.86 o
   7   6   8      107.81      125.06     26.33 o
   8   6   8     2628.29     2436.85    183.59 o
   9   6   8     2581.95     2401.44    105.40 o
  10   6   8      442.94      427.92     32.47 o
  11   6   8      608.75      596.07     47.69 o
  12   6   8        1.94        7.72      8.52 o
  13   6   8      250.39      261.60     32.98 o
  14   6   8      144.63      181.68     20.54 o
  15   6   8      558.31      641.21     54.55 o
 -15   7   8      362.73      405.73     32.91 o
 -14   7   8      208.35      242.25     18.32 o
 -13   7   8        0.62       22.50      7.55 o
 -12   7   8        2.43       26.54      8.99 o
 -11   7   8        5.52        5.80      6.71 o
 -10   7   8       15.63       21.49      7.78 o
  -9   7   8      296.37      333.77     26.01 o
  -8   7   8       49.66       32.14     11.13 o
  -7   7   8       50.15       42.72     10.94 o
  -6   7   8     5938.95     6299.05    155.83 o
  -5   7   8     6369.71     6675.76    200.53 o
  -4   7   8     6283.90     6396.77    205.07 o
  -3   7   8        0.05        7.35      7.34 o
  -2   7   8      835.78      890.90     62.94 o
  -1   7   8      610.59      564.67     76.90 o
   0   7   8     1630.34     1669.44    287.33 o
   1   7   8       15.74       49.14     52.43 o
   2   7   8     3092.19     2907.82    122.07 o
   3   7   8      513.74      546.05     96.85 o
   4   7   8     1279.08     1368.73    101.14 o
   5   7   8     5019.35     5090.08    154.06 o
   6   7   8     1167.28      821.53     76.12 o
   7   7   8     1616.04     1552.96    116.48 o
   8   7   8       31.75       20.27     13.45 o
   9   7   8     5633.14     5727.73    188.11 o
  10   7   8        3.73       43.96     21.19 o
  11   7   8       11.57       24.96     40.59 o
  12   7   8       97.41       69.69     33.68 o
  13   7   8      101.98      111.37     19.49 o
  14   7   8      323.74      259.00     31.24 o
  15   7   8      167.45      192.89     34.56 o
 -14   8   8        0.03       29.38     19.09 o
 -13   8   8      855.11      844.71     57.42 o
 -12   8   8     1101.99     1028.63     68.88 o
 -11   8   8       19.94       19.99      6.07 o
 -10   8   8      825.90      872.51     33.27 o
  -9   8   8      566.54      521.19     33.43 o
  -8   8   8       25.58       38.55     10.39 o
  -7   8   8     4489.25     4273.52    135.27 o
  -6   8   8       35.31       36.41     19.31 o
  -5   8   8      198.02      206.03     26.36 o
  -4   8   8     3896.54     3637.86    115.10 o
  -3   8   8     4585.05     4807.41    364.87 o
  -2   8   8      338.73      371.37     75.56 o
  -1   8   8       35.01       16.41     30.64 o
   0   8   8       86.60       82.17     24.43 o
   1   8   8     1530.69     1638.93    111.01 o
   2   8   8      129.60      178.54     55.52 o
   3   8   8      427.12      467.04     56.30 o
   4   8   8       27.93       38.04     15.04 o
   5   8   8    11473.53    11432.76    340.57 o
   6   8   8     1410.37     1587.70     95.10 o
   7   8   8     4731.44     4895.41    313.64 o
   8   8   8      872.02      786.06     53.59 o
   9   8   8        0.05        9.61     26.26 o
  10   8   8       89.83      132.69     19.54 o
  11   8   8       29.15       32.81     24.24 o
  12   8   8      183.75      150.79     23.14 o
  13   8   8       20.36       21.85     24.01 o
  14   8   8      151.38      164.62     37.04 o
 -13   9   8      369.73      334.83     38.55 o
 -12   9   8        3.23       26.85     11.46 o
 -11   9   8       68.39      103.61     23.60 o
 -10   9   8      806.76      881.62     50.05 o
  -9   9   8     2936.88     2913.04    154.59 o
  -8   9   8      932.18      898.84     60.01 o
  -7   9   8      134.63      105.49     17.84 o
  -6   9   8        1.13       22.20      9.58 o
  -5   9   8      351.71      393.30     37.83 o
  -4   9   8     1426.33     1503.85    104.74 o
  -3   9   8     1103.99      891.50    128.00 o
  -2   9   8       12.75       35.21     11.44 o
  -1   9   8       63.76      -10.41     70.59 o
   0   9   8       45.88       28.45     10.49 o
   1   9   8     5658.84     6019.57    648.28 o
   3   9   8      614.79      660.69     98.92 o
   4   9   8        1.25        4.98      7.82 o
   5   9   8      591.10      574.21    105.86 o
   6   9   8      178.17      129.96     28.09 o
   7   9   8       15.69       35.50     13.45 o
   8   9   8       70.87       56.84     18.81 o
   9   9   8      144.67      119.15     22.31 o
  10   9   8        3.81        6.36     10.84 o
  11   9   8      346.52      273.14     33.98 o
  12   9   8      142.26       97.16     20.15 o
  13   9   8      611.41      639.27     40.92 o
 -12  10   8        4.34       31.18      9.73 o
 -11  10   8        4.16       50.40     13.64 o
 -10  10   8      118.16      121.78     17.43 o
  -9  10   8        1.65       18.30     10.87 o
  -8  10   8      485.04      522.71     50.09 o
  -7  10   8      121.40      120.75     16.96 o
  -6  10   8     1064.25     1128.17     60.14 o
  -5  10   8     4382.40     4643.96    427.77 o
  -4  10   8      834.33      802.23     53.70 o
  -3  10   8        4.68       11.59     14.15 o
  -2  10   8       20.11       22.87     11.15 o
  -1  10   8     1043.97     1155.48     67.31 o
   0  10   8        0.31       14.62     12.16 o
   1  10   8     1287.62     1396.48     79.88 o
   2  10   8      250.95      297.77     30.27 o
   3  10   8     1450.14     1445.05     60.52 o
   4  10   8     2126.46     1883.35    183.05 o
   5  10   8      734.49      637.13     56.89 o
   6  10   8      180.02      194.11     24.92 o
   7  10   8     1521.15     1534.79     96.29 o
   8  10   8      394.71      406.33     42.29 o
   9  10   8      288.69      217.21     76.02 o
  10  10   8      174.43      185.68     33.40 o
  11  10   8      524.15      542.47     78.33 o
  12  10   8      495.85      497.62     75.47 o
 -11  11   8       11.61       20.99      8.45 o
 -10  11   8      324.46      332.49     30.26 o
  -9  11   8      918.80      965.49     57.64 o
  -8  11   8        1.64       22.37      8.63 o
  -7  11   8      312.55      327.11     24.11 o
  -6  11   8        2.69       16.14     21.01 o
  -5  11   8     2133.66     2263.29    126.97 o
  -4  11   8      343.22      357.74     29.72 o
  -3  11   8      840.77      875.87     51.05 o
  -2  11   8     1451.34     1344.14     77.53 o
  -1  11   8       29.98       48.06     15.28 o
   0  11   8      136.00      139.94     21.77 o
   1  11   8        0.00       53.50     27.37 o
   2  11   8      741.96      731.63    102.07 o
   3  11   8        3.54       71.33     23.41 o
   4  11   8      768.57      738.59     52.25 o
   5  11   8      137.72      104.07     28.53 o
   6  11   8      297.91      294.09     53.49 o
   7  11   8       19.24       28.09     11.00 o
   8  11   8      198.96      247.90     38.47 o
   9  11   8      167.93      183.79     32.11 o
  10  11   8       48.01       29.52     22.16 o
  11  11   8        4.30       31.64     13.04 o
 -10  12   8       41.10       63.85     15.03 o
  -9  12   8       48.12       47.92     21.76 o
  -8  12   8       93.28       61.33     14.15 o
  -7  12   8      670.06      792.20     58.40 o
  -6  12   8      110.37       88.29     17.66 o
  -5  12   8        3.38       28.18     11.98 o
  -4  12   8       25.28       31.59     11.91 o
  -3  12   8        0.88       25.36     14.51 o
  -2  12   8       18.98       55.20     17.01 o
  -1  12   8       46.25       70.21     17.23 o
   0  12   8      150.79      155.43     42.34 o
   1  12   8        7.73       16.60     11.80 o
   2  12   8       53.16       28.00     14.15 o
   3  12   8       12.04       17.91     24.37 o
   4  12   8       75.05       65.80     20.55 o
   5  12   8      335.35      216.37     49.21 o
   6  12   8       55.08       33.96     44.42 o
   7  12   8      482.38      504.69     38.31 o
   8  12   8        1.36       54.56     17.79 o
   9  12   8      412.32      453.85     50.40 o
  -8  13   8        1.78       20.33      9.61 o
  -7  13   8       51.88       40.85     18.72 o
  -6  13   8      111.54       89.77     21.60 o
  -5  13   8      642.24      648.51     47.01 o
  -4  13   8      189.22      188.15     20.42 o
  -3  13   8     1522.95     1526.31     64.46 o
  -2  13   8      160.90      124.99     36.08 o
  -1  13   8     1027.47     1029.92     54.79 o
   0  13   8      196.86      170.69     28.75 o
   1  13   8     1790.47     1705.42    118.64 o
   2  13   8       67.68      115.64     37.78 o
   3  13   8      273.74      236.09     23.42 o
   4  13   8      417.93      467.81     96.39 o
   5  13   8      771.57      817.66     41.19 o
   6  13   8     1280.10     1461.06     91.69 o
   7  13   8        5.96       23.83     11.44 o
  -5  14   8      344.72      334.16     78.28 o
  -4  14   8       56.56       59.74     15.41 o
  -3  14   8      184.93      140.71     25.18 o
  -2  14   8     1929.81     1837.28    106.51 o
  -1  14   8       20.49       41.30     22.85 o
   0  14   8      866.60      761.32     53.89 o
   1  14   8        1.45       29.39     11.52 o
   2  14   8        9.39       42.67     15.49 o
   3  14   8        7.88       13.82     17.69 o
   4  14   8       41.27       42.95     20.92 o
   5  14   8       29.97       27.08     10.58 o
 -17   1   9        2.27       14.77      9.58 o
 -16   1   9      599.29      583.74     77.12 o
 -15   1   9       22.46       14.01      8.97 o
 -14   1   9      720.44      714.85     55.50 o
 -13   1   9        4.76       20.80      9.21 o
 -12   1   9      525.57      475.55     38.70 o
 -11   1   9      312.21      354.56     28.64 o
 -10   1   9       68.00       58.96     12.95 o
  -9   1   9      135.20      173.78     20.19 o
  -8   1   9      261.85      249.91     19.15 o
  -7   1   9     9482.39    10095.80    182.16 o
  -6   1   9      152.31      138.34     17.50 o
  -5   1   9    11319.41    10901.90    116.83 o
  -4   1   9     6014.45     5718.04     92.09 o
  -3   1   9     7287.07     7990.34    104.08 o
  -2   1   9     5390.37     5554.11    123.11 o
  -1   1   9     3104.27     3082.89    127.64 o
   0   1   9        4.81       22.74     12.79 o
   1   1   9       88.44      107.72      9.42 o
   2   1   9     2922.35     2523.24    120.95 o
   3   1   9     7972.51     8328.67    189.02 o
   4   1   9     9386.11     9898.75    105.82 o
   5   1   9      933.02      894.86     87.53 o
   6   1   9     1118.07     1068.81     49.20 o
   7   1   9     2012.16     2108.02     85.50 o
   8   1   9      750.83      691.87     59.42 o
   9   1   9      564.57      578.82     60.27 o
  10   1   9     2937.50     3066.35    127.00 o
  11   1   9     1618.76     1745.76    126.19 o
  12   1   9        0.03       -1.84     14.65 o
  13   1   9      756.30      862.32     54.71 o
  14   1   9        3.22       10.23      9.74 o
  15   1   9       18.12       49.27     15.00 o
  16   1   9       27.51       47.68     13.68 o
 -17   2   9      270.90      265.43     35.29 o
 -16   2   9        0.11        9.38      6.91 o
 -15   2   9        0.71       18.55      8.50 o
 -14   2   9      249.68      266.71     42.07 o
 -13   2   9      945.51      917.12     58.07 o
 -12   2   9      215.80      182.61     20.17 o
 -11   2   9     1092.13     1062.67     62.46 o
 -10   2   9     1451.15     1375.07     60.00 o
  -9   2   9      344.48      333.00     25.31 o
  -8   2   9      178.04      138.03     20.95 o
  -7   2   9      428.58      408.63     22.58 o
  -6   2   9      410.14      329.57     25.09 o
  -5   2   9       18.33        7.54      2.58 o
  -4   2   9        9.56        5.16      2.66 o
  -3   2   9     1654.59     1341.91    106.34 o
  -2   2   9       72.18       59.81      8.50 o
  -1   2   9     3317.82     3203.00     69.09 o
   0   2   9     2048.46     1771.11     66.99 o
   1   2   9      132.88      125.09     11.84 o
   2   2   9     3108.50     3023.28     80.43 o
   3   2   9      330.94      356.28     31.43 o
   4   2   9     2434.18     2428.51    120.86 o
   5   2   9    19843.88    20066.69    701.00 o
   6   2   9     3053.95     3217.25    130.60 o
   7   2   9      239.25      277.95     30.75 o
   8   2   9      383.26      379.85     41.19 o
   9   2   9      281.32      250.52     27.57 o
  10   2   9      330.29      370.43     40.73 o
  11   2   9      583.12      632.96     56.93 o
  12   2   9        4.96       16.98      9.22 o
  13   2   9       86.06       72.56     16.40 o
  14   2   9      300.95      315.05     48.87 o
  15   2   9      652.78      749.22     84.61 o
  16   2   9        0.00       30.44     12.16 o
 -16   3   9       53.84       47.40     14.38 o
 -15   3   9     1246.59     1233.04     87.61 o
 -14   3   9       20.74       27.90     10.20 o
 -13   3   9       83.28      106.60     15.11 o
 -12   3   9      109.26      109.66     16.79 o
 -11   3   9     1648.69     1511.46     55.50 o
 -10   3   9     4013.37     3978.89    114.24 o
  -9   3   9        1.53       16.94     34.65 o
  -8   3   9     2103.76     2160.61     92.71 o
  -7   3   9      325.54      320.32     24.23 o
  -6   3   9       43.57       37.99     19.26 o
  -5   3   9       64.23       38.65     25.99 o
  -4   3   9      188.17      166.07     19.67 o
  -3   3   9     5157.09     4475.54    237.10 o
  -2   3   9      445.91      355.11     33.44 o
  -1   3   9      447.01      433.47     69.75 o
   0   3   9       17.00       21.64      4.20 o
   1   3   9        7.38       -0.06      4.38 o
   2   3   9     1488.89     1592.11     76.73 o
   3   3   9     1963.45     1952.92     77.57 o
   4   3   9     2996.86     2953.89    122.93 o
   5   3   9     1460.65     1406.82     48.21 o
   6   3   9     2809.90     2480.68     86.97 o
   7   3   9      780.62      694.16     50.64 o
   8   3   9      723.04      698.17     69.42 o
   9   3   9      184.70      182.73     27.17 o
  10   3   9     1092.70     1061.00     78.21 o
  11   3   9     1125.26     1158.91    103.45 o
  12   3   9     1554.81     1641.71    113.90 o
  13   3   9       32.25       41.33     12.50 o
  14   3   9     1073.99     1084.97     67.40 o
  15   3   9       73.31       91.43     20.23 o
  16   3   9        2.75       16.60     20.69 o
 -16   4   9        9.72       47.56     16.98 o
 -15   4   9       57.42       47.48     17.09 o
 -14   4   9        5.09       11.95      7.33 o
 -13   4   9      425.37      445.39     42.73 o
 -12   4   9      812.63      791.33     46.56 o
 -11   4   9       22.94       38.20     27.75 o
 -10   4   9      263.39      286.84     31.64 o
  -9   4   9     1351.22     1495.48    136.37 o
  -8   4   9        0.32       -6.23      5.88 o
  -7   4   9       21.19       17.50      7.28 o
  -6   4   9        7.75       17.72      6.39 o
  -5   4   9     3036.79     2852.86     95.12 o
  -4   4   9     6706.55     6461.19    308.89 o
  -3   4   9     1366.66     1229.12     54.44 o
  -2   4   9      116.51      115.79     40.45 o
  -1   4   9      216.07      199.79     23.08 o
   0   4   9     4261.21     4644.68    112.52 o
   1   4   9     1988.75     2101.57    156.38 o
   2   4   9     7426.27     8186.07    247.20 o
   3   4   9     1507.64     1738.92     85.93 o
   4   4   9      671.90      737.01    108.46 o
   5   4   9     3931.79     4052.14    189.93 o
   6   4   9     2548.98     2194.28    158.18 o
   7   4   9       10.94       21.06      9.76 o
   8   4   9        3.98        3.65      6.00 o
   9   4   9       73.83       67.32     26.21 o
  10   4   9      780.70      678.57     61.35 o
  11   4   9      334.32      300.25     35.67 o
  12   4   9      713.36      730.97     54.26 o
  13   4   9      314.19      335.29     38.43 o
  14   4   9      617.39      666.37     72.45 o
  15   4   9       10.22       28.04     11.73 o
  16   4   9      477.20      505.43     46.87 o
 -16   5   9        0.71       27.49     10.28 o
 -15   5   9       98.18       88.29     16.03 o
 -14   5   9       18.80       33.68     10.33 o
 -13   5   9      171.56      167.23     16.37 o
 -12   5   9        2.72       13.32      7.00 o
 -11   5   9      207.41      186.91     20.98 o
 -10   5   9      360.73      327.01     25.38 o
  -9   5   9      105.23       89.57     19.02 o
  -8   5   9      128.06       88.40     16.30 o
  -7   5   9      707.66      756.03     38.07 o
  -6   5   9      171.64      141.17     28.93 o
  -5   5   9       72.72       59.86     13.05 o
  -4   5   9       99.55       75.09     27.18 o
  -3   5   9     3718.13     4270.66    380.17 o
  -2   5   9     1721.05     1758.53     71.73 o
  -1   5   9     2709.41     2834.82    142.74 o
   0   5   9     2456.10     2351.44     96.18 o
   1   5   9      114.55      139.76     20.95 o
   2   5   9      254.42      239.79     25.54 o
   3   5   9    10288.86    10573.25    268.36 o
   4   5   9     3066.03     3254.37    299.26 o
   5   5   9     1150.74     1310.01    128.09 o
   6   5   9      953.78     1043.65    126.25 o
   7   5   9     3661.93     3338.62     77.86 o
   8   5   9       40.52       40.73     21.47 o
   9   5   9     2366.83     2159.94    144.72 o
  10   5   9      736.63      680.51     53.42 o
  11   5   9      160.56      139.23     24.62 o
  12   5   9      536.52      569.20     66.29 o
  13   5   9       20.85       24.18      9.31 o
  14   5   9       11.53       24.12     13.50 o
  15   5   9       42.25       49.13     19.77 o
 -15   6   9     1936.34     2164.63    102.75 o
 -14   6   9       14.37       11.58     11.63 o
 -13   6   9     1499.92     1568.62     78.14 o
 -12   6   9        2.18       10.09      6.55 o
 -11   6   9      250.06      262.21     30.03 o
 -10   6   9      144.81      151.26     16.64 o
  -9   6   9       43.97       14.23      6.79 o
  -8   6   9        0.05       10.97      6.60 o
  -7   6   9        3.04       27.77      9.77 o
  -6   6   9     5405.94     5346.45    183.90 o
  -5   6   9     1084.09     1068.26     66.20 o
  -4   6   9     2427.68     2318.46    117.70 o
  -3   6   9      248.25      170.13     30.55 o
  -2   6   9      242.32      172.16     32.61 o
  -1   6   9      224.31      210.46     54.60 o
   0   6   9     2553.33     2748.68    215.45 o
   1   6   9     1806.40     1771.28     66.37 o
   2   6   9      358.60      437.58     30.68 o
   3   6   9      843.93      992.39    110.03 o
   4   6   9      885.24      942.37     48.31 o
   5   6   9       35.61       69.33     19.28 o
   6   6   9      495.74      516.69     58.79 o
   7   6   9     1936.10     1887.84    196.88 o
   8   6   9       70.74       70.92     24.74 o
   9   6   9       36.67       23.31     14.65 o
  10   6   9       85.10       58.20     24.42 o
  11   6   9      700.34      677.13     62.22 o
  12   6   9        0.10       21.43     13.96 o
  13   6   9       68.68       55.99     13.75 o
  14   6   9      731.74      772.74     41.97 o
  15   6   9      129.43      155.57     23.03 o
 -15   7   9      222.82      233.51     24.72 o
 -14   7   9      401.70      395.13     34.58 o
 -13   7   9       78.82       97.15     13.72 o
 -12   7   9     2259.82     2298.25    142.55 o
 -11   7   9     1027.85     1070.30     60.20 o
 -10   7   9     4218.67     4293.84    159.68 o
  -9   7   9      479.76      521.03     35.09 o
  -8   7   9      973.09      970.39     68.93 o
  -7   7   9     1506.35     1706.68     79.33 o
  -6   7   9        3.89       12.74     20.16 o
  -5   7   9      392.14       15.67     16.59 o
  -4   7   9       53.83       23.90     28.52 o
  -3   7   9     3003.42     2880.50     74.09 o
  -2   7   9     2115.30     2228.57    121.04 o
  -1   7   9     1016.32     1077.70     82.11 o
   0   7   9      620.04      604.63     54.08 o
   1   7   9      703.20      640.47     67.89 o
   3   7   9     1783.58     2105.82    115.37 o
   4   7   9       94.95       21.09     50.82 o
   5   7   9      352.41      379.88     65.98 o
   6   7   9     2097.53     2107.97    109.95 o
   7   7   9       35.39       16.09     22.21 o
   8   7   9     1082.48     1188.92    145.32 o
   9   7   9       58.80       64.69     19.39 o
  10   7   9      290.52      289.15     53.95 o
  11   7   9       18.86       29.94     11.21 o
  12   7   9      535.37      532.17     54.15 o
  13   7   9        1.78       33.86     17.42 o
  14   7   9      211.29      193.06     26.75 o
 -14   8   9      196.33      184.71     18.53 o
 -13   8   9       25.98       17.46      7.46 o
 -12   8   9      322.52      349.81     24.22 o
 -11   8   9      191.69      157.31     28.02 o
 -10   8   9      163.64      146.35     27.70 o
  -9   8   9      522.32      445.35     36.68 o
  -8   8   9      217.63      219.26     21.91 o
  -7   8   9       51.76       26.40      9.79 o
  -6   8   9     1404.40     1604.63     92.27 o
  -5   8   9      845.18      520.38     34.00 o
  -4   8   9      923.89      979.95    134.13 o
  -3   8   9       46.53       25.03      8.73 o
  -2   8   9      674.57      607.37    132.38 o
  -1   8   9        0.06       -1.18     26.59 o
   0   8   9      134.03       36.49     15.48 o
   1   8   9      102.39       64.88     48.01 o
   2   8   9      160.06      124.61     43.59 o
   3   8   9     2561.92     2544.24    133.35 o
   4   8   9      589.59      187.99     35.39 o
   5   8   9     5526.95     5018.51    441.77 o
   6   8   9      378.26      420.27     34.05 o
   7   8   9      953.05      830.91     55.97 o
   8   8   9      231.06       62.26     65.01 o
   9   8   9      767.13      901.99    106.39 o
  10   8   9       26.42       14.10     15.44 o
  11   8   9       28.15       31.66     20.55 o
  12   8   9      543.39      505.85     49.05 o
  13   8   9       14.61       35.65     11.63 o
  14   8   9      459.95      420.39     52.23 o
 -13   9   9      137.02      105.14     21.33 o
 -12   9   9        0.00       27.37      9.17 o
 -11   9   9      289.77      321.58     26.13 o
 -10   9   9      302.51      281.59     27.01 o
  -9   9   9       20.56       46.59     35.94 o
  -8   9   9        6.79       16.55      6.00 o
  -7   9   9       15.17       18.82      7.19 o
  -6   9   9      140.49      106.84     20.60 o
  -5   9   9     1738.73     1879.96     85.66 o
  -4   9   9      420.22      435.80     37.87 o
  -3   9   9       71.08       21.01     13.91 o
  -2   9   9       39.79       23.94     12.12 o
  -1   9   9       25.24       14.84     12.53 o
   0   9   9       49.15       68.44     23.81 o
   1   9   9        0.01       -1.17     20.69 o
   2   9   9       19.11       14.86     10.11 o
   3   9   9      639.63      673.21    110.63 o
   4   9   9      749.29      554.65    109.34 o
   5   9   9        0.26      -10.73     10.99 o
   6   9   9      280.08      245.72     31.94 o
   7   9   9       56.66       94.02     16.71 o
   8   9   9      899.80      936.07     60.69 o
   9   9   9       27.86       34.47     30.82 o
  10   9   9      322.15      242.95     43.40 o
  11   9   9      162.32      128.58     22.96 o
  12   9   9       55.81       49.90     15.21 o
  13   9   9      875.52      942.13     59.73 o
 -12  10   9      372.38      427.54     37.12 o
 -11  10   9       28.52       57.65     15.17 o
 -10  10   9     1110.03     1158.12     61.84 o
  -9  10   9      497.10      494.85     36.61 o
  -8  10   9      146.92      155.69     16.58 o
  -7  10   9       93.74       61.93     16.73 o
  -6  10   9       63.27       -1.47     14.65 o
  -5  10   9     1504.85     1435.98     94.41 o
  -4  10   9      214.46      226.23     84.23 o
  -3  10   9      150.61      160.61     24.37 o
  -2  10   9     4039.61     3853.24    170.39 o
  -1  10   9     1394.27     1444.83     90.24 o
   0  10   9        6.35       17.44     44.14 o
   1  10   9      219.97      215.02     35.43 o
   2  10   9     2995.24     2710.75    107.40 o
   3  10   9      743.35      876.18    149.65 o
   4  10   9      264.70      146.84     42.54 o
   5  10   9      140.46      141.72     31.75 o
   6  10   9      619.74      493.73    146.61 o
   7  10   9      679.90      642.07    122.38 o
   8  10   9        1.28       -6.10     14.33 o
   9  10   9       70.51       72.02     16.04 o
  10  10   9      990.78     1051.02    133.16 o
  11  10   9      560.08      538.69     52.49 o
  12  10   9     1241.83     1226.37     90.90 o
 -11  11   9      116.46       88.40     15.75 o
 -10  11   9      221.44      197.61     23.00 o
  -9  11   9       13.46       27.16     11.76 o
  -8  11   9      279.24      260.51     30.34 o
  -7  11   9      115.40      114.92     17.22 o
  -6  11   9      126.91      102.56     23.91 o
  -5  11   9      377.28      426.71     51.42 o
  -4  11   9       94.78       85.57     17.82 o
  -3  11   9      125.46       15.57     14.10 o
  -2  11   9      147.90       63.23     30.92 o
  -1  11   9      766.05      788.90     54.09 o
   0  11   9     3307.99     3725.71    222.20 o
   1  11   9     2726.37     2741.31    355.24 o
   2  11   9      778.05      807.98     55.55 o
   3  11   9       14.50       62.92     26.63 o
   4  11   9       10.83       33.06     14.46 o
   5  11   9     1568.74     1552.84     93.37 o
   6  11   9        9.38       19.01     23.41 o
   7  11   9      144.06      115.87     18.57 o
   8  11   9       43.75       41.43     13.87 o
   9  11   9      573.87      598.10     68.33 o
  10  11   9        3.14       31.46     12.10 o
  11  11   9      342.65      312.83     54.43 o
  -9  12   9      820.57      941.99     87.55 o
  -8  12   9      168.99      139.78     15.63 o
  -7  12   9      260.52      239.02     18.12 o
  -6  12   9      113.45      115.55     19.30 o
  -5  12   9       65.25       35.70     11.82 o
  -4  12   9        5.00       13.72     16.50 o
  -3  12   9      257.54      269.38     31.10 o
  -2  12   9       46.16       43.05     18.34 o
  -1  12   9      155.93      152.67     27.65 o
   0  12   9       59.13       56.82     16.96 o
   1  12   9       16.37       15.81     11.37 o
   2  12   9      842.94      864.83     48.53 o
   3  12   9       30.71       36.07     13.79 o
   4  12   9      130.71      125.67     21.05 o
   5  12   9      257.35      228.82     58.52 o
   6  12   9       41.07       68.40     31.19 o
   7  12   9      237.46      292.14     30.51 o
   8  12   9      218.87      221.15     30.44 o
   9  12   9       32.86       35.55     15.20 o
  -7  13   9        1.62       43.20     11.10 o
  -6  13   9      165.02      170.87     20.60 o
  -5  13   9        0.62       17.37     10.92 o
  -4  13   9      532.18      529.83     43.31 o
  -3  13   9       46.86       53.27     18.47 o
  -2  13   9       51.45       39.04     11.98 o
  -1  13   9      578.04      504.54     48.65 o
   0  13   9      483.97      532.81     53.99 o
   1  13   9     2963.09     3091.43    190.47 o
   2  13   9       21.76       56.56     29.67 o
   3  13   9       63.60       29.59     14.84 o
   4  13   9        2.18       33.92     14.24 o
   5  13   9      207.94      179.97     35.04 o
   6  13   9      149.82      166.76     28.18 o
   7  13   9      124.20       83.40     18.29 o
  -4  14   9      543.67      502.52     49.68 o
  -3  14   9      399.51      479.07     45.83 o
  -2  14   9     3429.67     3693.87    270.93 o
  -1  14   9      586.02      557.72     43.83 o
   0  14   9      295.13      339.65     31.08 o
   1  14   9       36.26       60.68     16.62 o
   2  14   9      602.02      605.54     44.13 o
   3  14   9      187.00      183.58     24.33 o
   4  14   9      425.45      358.83     43.82 o
 -17   0  10        0.81       31.24     13.91 o
 -16   0  10      556.26      570.14     88.10 o
 -15   0  10      337.49      326.22     35.48 o
 -14   0  10      298.02      286.96     38.43 o
 -13   0  10     4045.35     4529.15    327.69 o
 -12   0  10      774.74      724.59     84.69 o
 -11   0  10      738.86      861.52    112.24 o
 -10   0  10     2615.96     2712.93    168.18 o
  -9   0  10     6392.33     6686.97    197.37 o
  -8   0  10      961.67      873.23     91.23 o
  -7   0  10     1955.88     1929.99     73.99 o
  -6   0  10     1054.84      949.81     56.13 o
  -5   0  10      129.63       73.23     11.35 o
  -4   0  10     3961.25     3984.42    261.11 o
  -3   0  10        1.50        3.44     11.38 o
  -2   0  10     4328.14     5133.02    228.63 o
  -1   0  10     3948.23     4890.29    214.80 o
   0   0  10      123.82       99.71     28.11 o
   1   0  10    18341.13    17038.74    161.30 o
   2   0  10     6813.03     7266.23    231.76 o
   3   0  10        3.53       56.12     17.23 o
   4   0  10     1187.78     1279.52    128.92 o
   5   0  10      445.80      538.81     52.16 o
   6   0  10     2024.11     2165.28    115.74 o
   7   0  10      399.43      437.90     45.89 o
   8   0  10      257.50      260.97     36.31 o
   9   0  10     7059.97     7482.41    308.52 o
  10   0  10     1152.93     1263.58    111.78 o
  11   0  10      306.50      356.90     44.88 o
  12   0  10        7.75        0.92     10.69 o
  13   0  10     3596.81     3674.44    242.36 o
  14   0  10        2.00       14.10     11.43 o
  15   0  10     1709.20     1836.48    131.04 o
  16   0  10       19.87       89.76     27.09 o
 -17   1  10       35.93       30.71     12.86 o
 -16   1  10        1.63       18.17     16.22 o
 -15   1  10        0.83       21.53      7.98 o
 -14   1  10      780.49      775.32     44.92 o
 -13   1  10      237.51      225.77     35.66 o
 -12   1  10      191.91      162.17     19.99 o
 -11   1  10        1.32        9.18      4.69 o
 -10   1  10     8666.52     9275.86    219.76 o
  -9   1  10      202.39      221.12     27.77 o
  -8   1  10      165.99      175.28     18.91 o
  -7   1  10      760.26      625.76     25.49 o
  -6   1  10      149.31       88.33     14.05 o
  -5   1  10     8958.99     9122.70    236.81 o
  -4   1  10     1782.90     1665.00     43.81 o
  -3   1  10     8117.80     9222.03    183.52 o
  -2   1  10     1723.25     1653.92     92.65 o
  -1   1  10     8571.07     8961.37    125.64 o
   0   1  10     2090.17     2291.37     90.17 o
   1   1  10     3322.86     3105.15     69.88 o
   2   1  10      174.52      161.23     19.74 o
   3   1  10    15618.37    16238.51    312.44 o
   4   1  10      418.50      371.44     34.83 o
   5   1  10      447.00      462.31     29.37 o
   6   1  10      410.31      403.43     34.05 o
   7   1  10      828.29     1011.52     76.88 o
   8   1  10      283.22      292.25     31.14 o
   9   1  10    17228.59    18049.37    188.02 o
  10   1  10      102.26      117.62     28.41 o
  11   1  10      717.83      676.30     75.20 o
  12   1  10      692.28      814.80     52.26 o
  13   1  10     3386.49     3713.16    220.61 o
  14   1  10      430.15      486.08     44.88 o
  15   1  10        0.12       40.31     15.07 o
  16   1  10      280.23      290.98     32.15 o
 -16   2  10       20.83       23.48      9.13 o
 -15   2  10      175.71      176.97     26.04 o
 -14   2  10      332.78      318.92     27.83 o
 -13   2  10       76.41       76.69     13.13 o
 -12   2  10      279.10      247.04     25.25 o
 -11   2  10        2.11        8.50      7.25 o
 -10   2  10      521.48      435.87     22.94 o
  -9   2  10      228.11      173.00     20.47 o
  -8   2  10     1255.31     1123.33     48.00 o
  -7   2  10      871.65      756.71     45.60 o
  -6   2  10      187.34      198.24     21.17 o
  -5   2  10      171.36      148.78     18.91 o
  -4   2  10     1543.40     1563.73     41.73 o
  -3   2  10    20021.65    22125.54    175.42 o
  -2   2  10      152.86       40.08     41.33 o
  -1   2  10     6345.05     6282.92    176.07 o
   0   2  10      698.87      627.18     67.27 o
   1   2  10      208.43      292.04     16.90 o
   2   2  10      530.71      440.48     29.45 o
   3   2  10      462.38      601.24     42.06 o
   4   2  10      266.30      295.26     69.02 o
   5   2  10     4275.14     4349.82    188.87 o
   6   2  10      654.03      602.48     67.95 o
   7   2  10     4087.12     4001.78    185.07 o
   8   2  10     2747.01     2599.12    121.22 o
   9   2  10     1060.84      996.19     48.12 o
  10   2  10       12.55        2.32     16.73 o
  11   2  10     3947.36     4058.98    137.80 o
  12   2  10        2.11       16.89     17.00 o
  13   2  10       27.50       72.58     21.90 o
  14   2  10      293.78      237.11     38.06 o
  15   2  10      230.93      248.16     26.49 o
  16   2  10      492.39      495.69     41.34 o
 -16   3  10      162.23      128.16     21.10 o
 -15   3  10      469.66      391.70     57.04 o
 -14   3  10     1057.58     1113.70     63.13 o
 -13   3  10      133.61      158.97     34.60 o
 -12   3  10       34.73       31.60      8.75 o
 -11   3  10     4711.09     4723.77    140.51 o
 -10   3  10      199.25      164.75     22.49 o
  -9   3  10     2213.58     2106.19    186.00 o
  -8   3  10      239.37      216.04     25.53 o
  -7   3  10       75.48       90.76     14.22 o
  -6   3  10     1262.41     1316.81     54.74 o
  -5   3  10     3223.98     3334.52    118.74 o
  -4   3  10        6.73        6.45      2.85 o
  -3   3  10     1401.19     1182.56     68.11 o
  -2   3  10     3261.65     3272.77    100.03 o
  -1   3  10      611.48      528.79     39.80 o
   0   3  10      232.81      164.22     18.30 o
   1   3  10      569.05      701.96     29.11 o
   2   3  10       18.41       10.75      4.77 o
   3   3  10        5.59        8.71     15.71 o
   4   3  10      680.73      685.44     83.90 o
   5   3  10       20.54       14.51      7.51 o
   6   3  10     1629.36     1442.32    106.86 o
   7   3  10     1098.39      870.71     89.89 o
   8   3  10      408.50      380.42     43.60 o
   9   3  10       18.93       29.99     10.67 o
  10   3  10      189.94      163.33     22.15 o
  11   3  10      321.45      278.60     29.83 o
  12   3  10       59.56       59.40     18.20 o
  13   3  10      204.12      228.07     30.40 o
  14   3  10       18.60       26.71      9.76 o
  15   3  10        1.44       15.42     16.73 o
  16   3  10     1009.07     1188.48    575.39 o
 -16   4  10       51.62       82.89     18.09 o
 -15   4  10      138.36      153.80     31.19 o
 -14   4  10        2.27       30.62      7.93 o
 -13   4  10        8.12       17.25      6.92 o
 -12   4  10      320.62      340.06     30.36 o
 -11   4  10       15.96       29.10     22.62 o
 -10   4  10      610.67      648.55     45.40 o
  -9   4  10     1318.38     1437.39    103.50 o
  -8   4  10     2828.00     2796.63    135.62 o
  -7   4  10      142.94      141.66     20.17 o
  -6   4  10        1.10       10.52      4.87 o
  -5   4  10     2947.77     2909.16     95.98 o
  -4   4  10      599.91      524.63     58.06 o
  -3   4  10      184.96      156.93     29.16 o
  -2   4  10      891.48      933.93     59.81 o
  -1   4  10      847.64      825.31    118.92 o
   0   4  10       20.85       24.23      6.11 o
   1   4  10      770.08      648.03     57.25 o
   2   4  10       16.59       13.30      7.19 o
   3   4  10      163.63      285.16     26.72 o
   4   4  10     3453.74     3486.07    219.19 o
   5   4  10      755.79      813.40     63.08 o
   6   4  10     5670.47     5707.60    172.61 o
   7   4  10      395.89      344.78     35.85 o
   8   4  10     1106.04     1123.28     48.69 o
   9   4  10      300.73      282.19     28.04 o
  10   4  10      983.85      953.48     66.26 o
  11   4  10     1445.11     1395.84    142.42 o
  12   4  10     1160.21     1200.44     87.82 o
  13   4  10      430.81      508.12     71.69 o
  14   4  10     1107.33     1105.26     82.28 o
  15   4  10     1054.02     1092.35     69.38 o
  16   4  10      305.91      396.75     49.70 o
 -16   5  10        0.16       12.71      6.51 o
 -15   5  10        2.36       -7.20      7.69 o
 -14   5  10       50.99       44.91      9.38 o
 -13   5  10      188.26      177.90     14.70 o
 -12   5  10       14.05       18.72      8.36 o
 -11   5  10     1145.29     1133.56     56.82 o
 -10   5  10      459.33      455.85     29.57 o
  -9   5  10      882.82      793.55     62.29 o
  -8   5  10      357.93      356.56     24.32 o
  -7   5  10       14.19      -10.92     12.04 o
  -6   5  10     1421.73     1447.40     66.48 o
  -5   5  10     6390.61     6672.16    175.41 o
  -4   5  10        0.34       -4.29     14.61 o
  -3   5  10     3571.98     3544.96    156.79 o
  -2   5  10      571.57      664.36     55.66 o
  -1   5  10     1916.52     2037.48     77.06 o
   0   5  10      358.67      387.12     20.18 o
   1   5  10      109.18       97.46     15.31 o
   2   5  10      542.83      583.14     41.47 o
   3   5  10      207.65      186.25     37.46 o
   4   5  10      735.66      674.67     57.73 o
   5   5  10      138.34      153.09     17.83 o
   6   5  10     1602.69     1575.17     88.26 o
   7   5  10     3967.52     3947.41    103.13 o
   8   5  10       48.56       39.06     12.90 o
   9   5  10     2514.48     2501.72    203.38 o
  10   5  10     1176.50     1282.12     76.78 o
  11   5  10      215.19      178.08     33.59 o
  12   5  10      298.69      298.14     30.46 o
  13   5  10      525.86      531.46     47.51 o
  14   5  10      100.03      118.06     20.87 o
  15   5  10       12.56       17.66      9.62 o
 -15   6  10      593.98      602.22     37.63 o
 -14   6  10       83.73      105.55     15.36 o
 -13   6  10        1.63       32.54      8.26 o
 -12   6  10      199.17      158.82     25.08 o
 -11   6  10      825.33      804.52     51.86 o
 -10   6  10      236.66      206.87     22.84 o
  -9   6  10       46.57       56.37     12.90 o
  -8   6  10      431.53      398.03     31.42 o
  -7   6  10     2575.17     2755.77    124.73 o
  -6   6  10     4998.79     4971.71     64.76 o
  -5   6  10     1996.10     2114.75    108.63 o
  -4   6  10      112.20       10.60      9.58 o
  -3   6  10     2227.39     2287.90    199.92 o
  -2   6  10     1923.93     1963.73    169.70 o
  -1   6  10     3799.21     4054.58    267.88 o
   0   6  10      549.08      683.82    152.05 o
   1   6  10     1390.19     1337.52     47.66 o
   2   6  10      350.53      414.65     29.51 o
   3   6  10     2314.88     2419.20    150.53 o
   4   6  10      539.71      558.44     47.07 o
   5   6  10        0.07        9.77      8.50 o
   6   6  10      710.93      646.98     62.72 o
   7   6  10      624.37      534.46     39.63 o
   8   6  10     5677.34     5371.75    220.93 o
   9   6  10      500.35      500.96     41.23 o
  10   6  10     1874.05     1843.08    177.30 o
  11   6  10      511.62      462.27     39.27 o
  12   6  10        0.26       19.84     26.12 o
  13   6  10       11.48        8.00     11.84 o
  14   6  10      765.10      823.86     77.73 o
  15   6  10      262.30      249.20     40.64 o
 -14   7  10     1276.24     1373.97     81.44 o
 -13   7  10      146.67      144.09     13.78 o
 -12   7  10     1243.69     1306.31     72.07 o
 -11   7  10       23.55       41.14     17.48 o
 -10   7  10      197.62       24.42     15.30 o
  -9   7  10      249.83      196.30     22.13 o
  -8   7  10     1420.43     1549.55     64.92 o
  -7   7  10       12.50       11.90      5.75 o
  -6   7  10     3550.33     3578.02    202.14 o
  -5   7  10        3.62       20.57     12.30 o
  -4   7  10      143.26      123.89     60.91 o
  -3   7  10     1006.38      992.42     51.42 o
  -2   7  10      753.16      725.69     82.20 o
  -1   7  10     1599.05     1800.66    115.07 o
   0   7  10      640.72      806.43     62.89 o
   1   7  10      121.54      149.65     37.86 o
   2   7  10     3172.21     3020.15     57.92 o
   3   7  10     1900.63     2142.70    105.09 o
   4   7  10      135.88       93.07     38.15 o
   5   7  10      396.70      438.50     39.66 o
   6   7  10      606.52      650.99     59.15 o
   7   7  10       79.00       75.66     28.01 o
   8   7  10      479.13      415.65     38.86 o
   9   7  10      250.88      260.03     30.40 o
  10   7  10      204.72      260.56     30.58 o
  11   7  10       66.62       94.53     31.70 o
  12   7  10       30.85       64.35     14.08 o
  13   7  10      275.82      272.29     27.33 o
  14   7  10     2520.40     2723.17    175.00 o
 -14   8  10       63.77       43.06     12.49 o
 -13   8  10        0.19       11.34     10.42 o
 -12   8  10      289.19      307.15     28.35 o
 -11   8  10       61.80       53.97     11.04 o
 -10   8  10     1441.96     1460.04     86.76 o
  -9   8  10     1513.47     1530.97     75.00 o
  -8   8  10      297.26      251.79     25.38 o
  -7   8  10       96.83       90.35     16.16 o
  -6   8  10      626.17      637.96     44.70 o
  -5   8  10     4897.61     5217.62    172.37 o
  -4   8  10       62.01       77.33     24.24 o
  -3   8  10      897.94      927.01     75.02 o
  -2   8  10     4389.95     4096.10     98.75 o
  -1   8  10     2298.04     2459.95    134.83 o
   0   8  10     2278.73     2499.94    128.39 o
   1   8  10      435.40      506.38    152.51 o
   2   8  10      592.60      538.55     72.22 o
   3   8  10      557.93      598.07     44.58 o
   4   8  10    13433.39    13803.59    579.57 o
   5   8  10     1032.08     1102.56     92.65 o
   6   8  10       13.79        2.60     29.86 o
   7   8  10      257.41      201.80     52.57 o
   8   8  10     5168.77     4979.92    399.57 o
   9   8  10      315.23      250.53     28.11 o
  10   8  10       11.12        6.29      9.41 o
  11   8  10        4.45        2.42      9.34 o
  12   8  10      928.79      959.92    123.48 o
  13   8  10      320.08      374.39     46.01 o
 -13   9  10       21.93       41.38     12.40 o
 -12   9  10       48.33       60.02     12.86 o
 -11   9  10      247.60      239.10     19.46 o
 -10   9  10       41.23       35.17      8.01 o
  -9   9  10        0.78       17.00      7.13 o
  -8   9  10       26.89       61.62     28.75 o
  -7   9  10       99.52       61.01     12.48 o
  -6   9  10      349.94      315.55     43.73 o
  -5   9  10     2063.77     2414.70    183.38 o
  -4   9  10     4364.70     4352.22    452.69 o
  -3   9  10     1984.73     1888.77    136.43 o
  -2   9  10      292.03      269.63     29.12 o
  -1   9  10      154.57      167.85     27.78 o
   0   9  10      580.80      727.46     69.83 o
   1   9  10      504.25      524.77     39.53 o
   2   9  10      218.78      197.14     36.08 o
   3   9  10     3111.92     3333.02    175.63 o
   4   9  10        0.48       27.78     43.96 o
   5   9  10      250.92      253.35     32.75 o
   6   9  10     1443.82     1474.87     90.49 o
   7   9  10      254.33      196.12     33.54 o
   8   9  10      707.94      632.45     58.93 o
   9   9  10      127.81      144.08     21.10 o
  10   9  10     1827.60     1753.42    125.69 o
  11   9  10       88.22       86.50     22.45 o
  12   9  10      488.76      525.24     65.97 o
  13   9  10      685.27      694.93     46.48 o
 -12  10  10      102.56      100.17     16.22 o
 -11  10  10       36.82       41.83     13.83 o
 -10  10  10      373.71      376.96     35.33 o
  -9  10  10      187.01      198.60     27.22 o
  -8  10  10       46.19       38.29     14.32 o
  -7  10  10      400.13      440.17     30.09 o
  -6  10  10     1831.23     2232.50    248.72 o
  -5  10  10       37.06       28.63      8.97 o
  -4  10  10      617.57      635.21     55.59 o
  -3  10  10       13.92       21.86     13.27 o
  -2  10  10     1020.16     1011.09     76.88 o
  -1  10  10        0.41       23.68     35.89 o
   0  10  10        2.32       36.09     12.09 o
   1  10  10        3.88        7.34     23.73 o
   2  10  10     1188.06     1207.64     93.32 o
   3  10  10      411.76      456.62     34.59 o
   4  10  10       44.43       57.70     25.85 o
   5  10  10      154.82      126.34     28.57 o
   6  10  10       78.43       63.77     15.64 o
   7  10  10       30.21       47.09     23.04 o
   8  10  10      600.87      544.19     52.86 o
   9  10  10      213.24      202.12     38.68 o
  10  10  10        2.79       35.25     11.33 o
  11  10  10        0.40       38.21     39.58 o
 -11  11  10      128.42      131.17     22.51 o
 -10  11  10       59.88       59.35     14.89 o
  -9  11  10       31.16       38.68     10.38 o
  -8  11  10       14.56       38.07     10.81 o
  -7  11  10        6.50       33.08     11.19 o
  -6  11  10      214.12      229.16     30.95 o
  -5  11  10       10.13        2.62     15.34 o
  -4  11  10      224.75      227.92     34.37 o
  -3  11  10      198.64      229.48     26.11 o
  -2  11  10      471.77      404.94     46.40 o
  -1  11  10       86.98       81.50     30.69 o
   0  11  10      247.99      252.59     32.58 o
   1  11  10      875.85      829.60     56.88 o
   2  11  10     1573.28     1716.23     92.86 o
   3  11  10      238.74      253.00     38.86 o
   4  11  10       30.08       15.13     11.01 o
   5  11  10      210.32      218.39     63.17 o
   6  11  10      732.65      707.43     83.20 o
   7  11  10      160.15      175.76     48.66 o
   8  11  10      182.55      127.78     19.69 o
   9  11  10      304.73      255.18     30.13 o
  10  11  10       63.29      110.87     23.49 o
  -9  12  10       11.07       19.46     10.16 o
  -8  12  10      472.75      533.08     35.16 o
  -7  12  10      512.24      486.01     32.14 o
  -6  12  10       12.08       31.98     18.02 o
  -5  12  10      156.44      182.94     69.53 o
  -4  12  10       16.92       25.42      9.48 o
  -3  12  10        2.81       22.14     10.60 o
  -2  12  10       80.45       46.53     14.03 o
  -1  12  10       93.06       96.20     24.01 o
   0  12  10        1.86       18.92     10.58 o
   1  12  10      185.60      192.02     35.89 o
   2  12  10      151.57      229.26     35.48 o
   3  12  10      103.09       93.88     32.02 o
   4  12  10      525.23      492.00     56.58 o
   5  12  10      255.08      265.66     31.05 o
   6  12  10      552.36      607.72     60.54 o
   7  12  10       74.32       70.63     23.83 o
   8  12  10       83.08       81.56     24.88 o
   9  12  10        8.36       42.34     15.90 o
  -7  13  10      941.35      884.25     57.48 o
  -6  13  10        0.64       11.32     21.75 o
  -5  13  10       10.62       13.35     29.21 o
  -4  13  10      617.93      555.35     45.48 o
  -3  13  10      413.60      377.68     76.76 o
  -2  13  10      148.64      181.96     22.88 o
  -1  13  10      554.12      510.31     46.84 o
   0  13  10      720.21      756.32     62.39 o
   1  13  10        6.51       -1.89     21.70 o
   2  13  10      278.25      257.31     51.88 o
   3  13  10       32.16       32.50     31.79 o
   4  13  10        0.67       18.22     21.52 o
   5  13  10       31.77       32.63     12.59 o
   6  13  10      605.44      584.83     36.18 o
   7  13  10      659.43      721.23     91.87 o
  -3  14  10      141.57       59.98     18.00 o
  -2  14  10       55.41       45.96     25.39 o
  -1  14  10     1592.83     1568.44    102.33 o
   0  14  10       40.48       81.31     21.77 o
   1  14  10       36.12       40.22     26.77 o
   2  14  10        2.66       27.36     10.80 o
   3  14  10       39.41       49.05     15.45 o
 -16   1  11      196.17      221.70     27.60 o
 -15   1  11      216.04      190.82     17.04 o
 -14   1  11      390.89      377.01     40.90 o
 -13   1  11      540.34      571.07     51.45 o
 -12   1  11       88.62       95.71     19.16 o
 -11   1  11      727.69      675.37     43.10 o
 -10   1  11       23.89       26.08      9.93 o
  -9   1  11       50.46       43.47      9.22 o
  -8   1  11      958.38      922.21     39.30 o
  -7   1  11     1200.21     1161.33     47.86 o
  -6   1  11     2480.24     2458.21     76.99 o
  -5   1  11     3066.35     2918.80     67.36 o
  -4   1  11     1638.97     1468.62     43.62 o
  -3   1  11      465.44      413.70     36.24 o
  -2   1  11     1310.03     1144.91     44.48 o
  -1   1  11      945.82      933.45     49.49 o
   0   1  11     5158.56     4804.05     99.74 o
   1   1  11      110.80      115.59     18.08 o
   2   1  11     2838.03     2723.61     89.27 o
   3   1  11     1385.80     1345.15     75.55 o
   4   1  11        3.93       17.64      8.48 o
   5   1  11     5544.48     5767.66    154.18 o
   6   1  11     1631.01     1653.34    159.01 o
   7   1  11     3022.27     3042.14    108.51 o
   8   1  11     1919.27     1838.58     80.97 o
   9   1  11     1708.95     1744.56     74.66 o
  10   1  11     1929.66     2195.51    190.11 o
  11   1  11        7.61       31.62     10.87 o
  12   1  11     1220.72     1180.82     80.93 o
  13   1  11     1126.76     1320.93     79.25 o
  14   1  11      666.85      688.58     76.41 o
  15   1  11       38.82       33.75     24.65 o
  16   1  11      127.67      141.06     26.32 o
 -16   2  11      249.01      251.76     31.52 o
 -15   2  11      995.29      904.83     98.51 o
 -14   2  11        1.98       10.79     14.05 o
 -13   2  11      277.12      305.33     23.14 o
 -12   2  11       23.12       18.97     11.30 o
 -11   2  11      989.68     1058.90     44.49 o
 -10   2  11     2070.58     1978.52     92.33 o
  -9   2  11     1385.78     1318.85     58.32 o
  -8   2  11       24.42       16.24      6.35 o
  -7   2  11      344.49      313.91     20.41 o
  -6   2  11     8674.76     9610.91    391.62 o
  -5   2  11        5.03        6.10      2.39 o
  -4   2  11       62.55       58.91      9.57 o
  -3   2  11      122.89       73.56      9.42 o
  -2   2  11     5318.39     5069.22    128.95 o
  -1   2  11      175.90      155.43     12.41 o
   0   2  11      454.15      301.12     17.54 o
   1   2  11     2700.49     2506.85     63.07 o
   2   2  11     2000.63     1933.34     63.57 o
   3   2  11     9940.27    10944.50    290.14 o
   4   2  11      436.37      386.70     26.98 o
   5   2  11       42.47       27.65      8.69 o
   6   2  11      840.01      983.29     58.38 o
   7   2  11     2948.84     2775.47     58.88 o
   8   2  11      885.62      889.72     71.51 o
   9   2  11      108.23      119.10     27.40 o
  10   2  11      162.23      195.91     25.18 o
  11   2  11       41.33       45.57     13.94 o
  12   2  11       40.42       66.93     16.68 o
  13   2  11       11.30        9.93     12.62 o
  14   2  11      139.95      145.23     23.62 o
  15   2  11       84.91       88.02     20.10 o
  16   2  11       45.90       50.83     18.04 o
 -16   3  11        0.03       20.43      7.74 o
 -15   3  11      144.34      144.56     25.20 o
 -14   3  11      145.92      134.18     17.70 o
 -13   3  11      170.63      157.43     15.92 o
 -12   3  11      136.80      155.21     28.45 o
 -11   3  11      391.10      384.42     27.97 o
 -10   3  11       23.47       28.43     12.18 o
  -9   3  11      623.76      634.31     46.27 o
  -8   3  11     1146.25     1137.85     44.67 o
  -7   3  11       21.90       19.34      7.54 o
  -6   3  11     2021.84     1902.29     79.87 o
  -5   3  11      121.84      131.47     30.44 o
  -4   3  11     1422.14     1318.24     46.03 o
  -3   3  11      281.67      261.62     20.84 o
  -2   3  11        2.81        8.06      9.40 o
  -1   3  11     1084.94     1072.87     31.66 o
   0   3  11       15.43        9.97      3.76 o
   1   3  11       46.73       31.97      9.78 o
   2   3  11      206.77      216.86     28.35 o
   3   3  11        9.39       37.34     27.09 o
   4   3  11     2379.44     2324.59    102.73 o
   5   3  11     2788.63     2595.04    107.71 o
   6   3  11       62.58       41.07     10.05 o
   7   3  11      415.51      322.36     68.09 o
   8   3  11       25.01       50.77     16.21 o
   9   3  11      636.61      531.66     45.89 o
  10   3  11       17.89       25.52     10.98 o
  11   3  11     1474.55     1564.08    101.96 o
  12   3  11      795.10      868.27     57.33 o
  13   3  11     1464.27     1488.16    123.25 o
  14   3  11      153.63      134.25     20.76 o
  15   3  11      270.39      265.69     34.28 o
  16   3  11       36.83       24.14      9.72 o
 -16   4  11      347.24      322.68     28.51 o
 -15   4  11       17.94       28.00     15.30 o
 -14   4  11        5.42       21.89      7.24 o
 -13   4  11        0.37       23.26      9.09 o
 -12   4  11      272.41      269.05     23.75 o
 -11   4  11       62.57       44.64     10.55 o
 -10   4  11      980.89      977.00     52.08 o
  -9   4  11      712.67      723.31     55.67 o
  -8   4  11      488.74      404.94     37.11 o
  -7   4  11      102.39       76.76     17.50 o
  -6   4  11       12.21       30.52     14.38 o
  -5   4  11      875.09      800.21     44.36 o
  -4   4  11       74.61       92.06     40.14 o
  -3   4  11        8.44       20.95      8.75 o
  -2   4  11      662.32      616.32     27.67 o
  -1   4  11      866.30      870.76    111.41 o
   0   4  11        6.04       12.44      7.93 o
   1   4  11     1144.96     1246.06     69.48 o
   2   4  11      148.11       71.99     33.50 o
   3   4  11     1351.79     1316.44     72.57 o
   4   4  11     1327.65     1465.58    110.31 o
   5   4  11      311.68      416.67     49.58 o
   6   4  11     4971.18     5214.35    207.43 o
   7   4  11       42.99       54.46     14.92 o
   8   4  11     2005.03     1575.83    188.08 o
   9   4  11      686.66      564.65     45.39 o
  10   4  11      247.63      237.06     31.28 o
  11   4  11       31.30        7.15     19.26 o
  12   4  11     1953.59     2119.39    128.26 o
  13   4  11      164.50      147.22     24.49 o
  14   4  11      563.29      542.32     46.94 o
  15   4  11      159.69      145.75     23.96 o
 -15   5  11        1.44       31.84     11.96 o
 -14   5  11      832.13      904.00     50.84 o
 -13   5  11      203.16      189.75     21.36 o
 -12   5  11      119.61      132.93     16.21 o
 -11   5  11      425.15      375.87     26.84 o
 -10   5  11      203.82      202.73     23.41 o
  -9   5  11     3199.64     3352.39    168.65 o
  -8   5  11     1906.85     1970.58     99.36 o
  -7   5  11     7155.39     7676.09    257.64 o
  -6   5  11        1.94        8.75      7.93 o
  -5   5  11     7780.26     7660.08    183.22 o
  -4   5  11     2748.31     3280.03    207.29 o
  -3   5  11        3.49       28.57     16.50 o
  -2   5  11     3231.04     3249.28    140.12 o
  -1   5  11     2351.30     2402.94    164.31 o
   0   5  11      376.40      539.19     87.87 o
   1   5  11      737.31      785.50     51.59 o
   2   5  11     5998.82     5776.05    170.20 o
   3   5  11      147.33      236.83     56.21 o
   4   5  11     4791.03     4676.06     58.18 o
   5   5  11      411.02      397.16     48.60 o
   6   5  11     2490.63     2420.76    116.03 o
   7   5  11     1510.23     1411.25     81.14 o
   8   5  11     1470.74     1433.49     79.83 o
   9   5  11     5027.03     4874.24    168.57 o
  10   5  11      150.44      110.66     21.63 o
  11   5  11      521.67      550.31     51.01 o
  12   5  11       19.27       -3.78     15.76 o
  13   5  11       38.78       26.51     44.97 o
  14   5  11      191.11      213.96     51.33 o
  15   5  11      395.14      334.44     40.86 o
 -15   6  11       87.42       84.01     12.76 o
 -14   6  11      165.67      149.35     15.90 o
 -13   6  11       53.77       59.36     13.06 o
 -12   6  11      406.42      409.29     33.68 o
 -11   6  11      125.65      138.47     17.43 o
 -10   6  11      579.42      487.74     38.77 o
  -9   6  11        1.98       15.93      6.63 o
  -8   6  11      218.22      214.08     22.21 o
  -7   6  11      237.88      189.04     21.26 o
  -6   6  11       90.86       79.24     15.82 o
  -5   6  11     1089.21     1107.76     45.99 o
  -4   6  11     2111.59     2110.20    102.87 o
  -3   6  11       56.12       60.87     25.80 o
  -2   6  11       74.73       51.70     13.52 o
  -1   6  11     1654.82     1867.09    161.28 o
   0   6  11     1455.71     1587.17     82.94 o
   1   6  11      220.74      270.70     42.43 o
   2   6  11      167.10      159.64     33.28 o
   3   6  11       36.52       61.88     19.59 o
   4   6  11      573.46      632.02     96.62 o
   5   6  11      199.64      163.05     25.50 o
   6   6  11     1587.33     1688.01    135.97 o
   7   6  11     1054.29      958.81    131.55 o
   8   6  11        1.73       -0.09      6.24 o
   9   6  11      162.85      191.21     40.82 o
  10   6  11       53.68       12.01     20.09 o
  11   6  11      227.15      209.54     27.35 o
  12   6  11      444.36      531.69     46.45 o
  13   6  11      875.43      907.43     64.85 o
  14   6  11      279.78      248.43     34.33 o
 -14   7  11       43.25       43.99     13.65 o
 -13   7  11       12.94       34.76      9.63 o
 -12   7  11        0.60       41.94      9.58 o
 -11   7  11       88.76       91.73     17.80 o
 -10   7  11      183.03      191.01     32.15 o
  -9   7  11       49.31       35.65     13.87 o
  -8   7  11      259.78      233.33     23.85 o
  -7   7  11      116.88       58.02     12.75 o
  -6   7  11      599.85      530.27     49.75 o
  -5   7  11      455.76      459.40     88.79 o
  -4   7  11     6135.24     6174.09    230.10 o
  -3   7  11       26.86        3.78      7.28 o
  -2   7  11      674.38      720.29    105.19 o
  -1   7  11     1127.04     1180.01     57.95 o
   0   7  11      668.13      758.89     49.83 o
   1   7  11        3.27       40.27     10.76 o
   2   7  11      342.13      337.88     34.20 o
   3   7  11      130.67      144.83     23.55 o
   4   7  11      611.28      659.27     53.60 o
   5   7  11      803.02      708.34     65.01 o
   6   7  11      236.51      239.57     27.62 o
   7   7  11       77.78       68.50     18.09 o
   8   7  11      513.83      501.04    157.76 o
   9   7  11      286.46      242.74     32.99 o
  10   7  11     1015.40      959.36    160.90 o
  11   7  11       91.38       58.09     31.56 o
  12   7  11      225.75      244.23     29.51 o
  13   7  11       68.40       42.76     14.65 o
  14   7  11       64.28       19.88     34.65 o
 -13   8  11      711.75      744.59     52.49 o
 -12   8  11      567.79      529.38     33.14 o
 -11   8  11      113.77       90.83     12.28 o
 -10   8  11     1575.71     1529.25     76.65 o
  -9   8  11       36.74       35.93     12.44 o
  -8   8  11       20.14       30.34     23.67 o
  -7   8  11       17.66       12.40      7.69 o
  -6   8  11       27.18        8.96      8.72 o
  -5   8  11      174.17      163.73     41.70 o
  -4   8  11     1055.64     1070.76     80.78 o
  -3   8  11     1199.97     1186.15    139.87 o
  -2   8  11     3042.92     2906.37    227.94 o
  -1   8  11     2563.05     2957.49    222.43 o
   0   8  11        4.86       87.18     42.21 o
   1   8  11     1017.46      717.57    163.48 o
   2   8  11      859.53      819.51     72.18 o
   3   8  11      452.41      488.35     83.49 o
   4   8  11     4975.72     4557.60    315.39 o
   5   8  11      165.18      188.33     56.30 o
   6   8  11      896.57      994.19     86.62 o
   7   8  11      529.98      457.26     40.36 o
   8   8  11       94.65       96.50     26.26 o
   9   8  11     1174.99     1076.55     65.54 o
  10   8  11      430.27      437.23     63.65 o
  11   8  11      187.88      214.33     31.01 o
  12   8  11       26.04       28.00     10.43 o
  13   8  11      579.12      621.17     47.40 o
 -13   9  11      320.70      285.32     28.05 o
 -12   9  11      385.21      334.43     26.68 o
 -11   9  11     1066.97     1057.86     59.93 o
 -10   9  11      407.42      397.23     27.20 o
  -9   9  11        6.80       14.35      5.93 o
  -8   9  11       20.30       32.96     10.26 o
  -7   9  11     1089.12     1078.35     50.53 o
  -6   9  11       18.67       35.67     12.19 o
  -5   9  11      106.28       81.20     37.69 o
  -4   9  11     1134.00     1094.14    101.46 o
  -3   9  11     1057.80     1133.74     76.64 o
  -2   9  11      560.83      688.86     54.78 o
  -1   9  11      510.68      525.08     41.33 o
   0   9  11      248.22      225.71     26.92 o
   1   9  11      434.81      486.17     35.49 o
   2   9  11        3.75       33.58     11.85 o
   3   9  11      342.77      300.82     28.79 o
   4   9  11       14.36       16.29     21.01 o
   5   9  11       46.68       25.53     36.58 o
   6   9  11     1192.21     1207.68     76.85 o
   7   9  11      120.69       99.31     34.88 o
   8   9  11      849.11      805.59     49.13 o
   9   9  11       71.60       84.54     25.30 o
  10   9  11      132.60      124.49     19.41 o
  11   9  11       27.17       77.50     34.37 o
  12   9  11      597.15      626.76     36.12 o
 -11  10  11       41.85       23.63     14.41 o
 -10  10  11      103.21       91.36     30.64 o
  -9  10  11       56.79       53.07     19.87 o
  -8  10  11      228.32      225.15     25.84 o
  -7  10  11      207.12      183.53     18.25 o
  -6  10  11      841.68      861.65     63.27 o
  -5  10  11     1794.68     1887.49    130.97 o
  -4  10  11       49.39       32.09     15.53 o
  -3  10  11     1871.35     1945.60     92.98 o
  -2  10  11      291.66      248.56     32.81 o
  -1  10  11      165.24      162.71     26.15 o
   0  10  11      224.02      234.58     31.88 o
   1  10  11     2338.18     2434.37    126.66 o
   2  10  11      360.37      490.09     46.84 o
   3  10  11      728.11      649.60     52.32 o
   4  10  11      330.75      297.00     37.00 o
   5  10  11     1171.39     1302.89     76.93 o
   6  10  11      348.41      400.82     39.32 o
   7  10  11        1.69       17.45     24.24 o
   8  10  11       14.55       23.38     11.37 o
   9  10  11        0.69        2.07     10.02 o
  10  10  11       36.74       28.85     13.59 o
  11  10  11       15.35       40.21     14.60 o
 -10  11  11       17.31       44.13     10.87 o
  -9  11  11      513.40      540.25     33.19 o
  -8  11  11        7.67       60.55     12.60 o
  -7  11  11      409.74      417.62     35.24 o
  -6  11  11      123.23       93.12     15.30 o
  -5  11  11      195.68      186.36     20.96 o
  -4  11  11      833.30      921.54     55.06 o
  -3  11  11      174.66      137.12     22.65 o
  -2  11  11      470.93      403.06     38.44 o
  -1  11  11       69.13       80.41     17.69 o
   0  11  11      185.86      150.74     19.89 o
   1  11  11      539.83      666.53     40.97 o
   2  11  11      560.26      660.03     80.45 o
   3  11  11      642.30      660.99     69.85 o
   4  11  11        6.30       28.47     16.86 o
   5  11  11      805.44      741.03    114.73 o
   6  11  11       13.26       13.37     11.24 o
   7  11  11      938.70     1051.43     76.46 o
   8  11  11      303.06      279.00     36.92 o
   9  11  11       32.05       14.32      9.04 o
  10  11  11      113.49       66.74     23.18 o
  -8  12  11      416.40      425.04     42.52 o
  -7  12  11        4.73       30.72      8.13 o
  -6  12  11      465.56      432.91     36.24 o
  -5  12  11      819.91      867.96     60.30 o
  -4  12  11      102.96       96.23     17.89 o
  -3  12  11      240.22      192.39     23.88 o
  -2  12  11      253.59      381.81     55.66 o
  -1  12  11      740.68      690.11     75.53 o
   0  12  11     1718.84     1810.33    108.45 o
   1  12  11     1022.16     1069.69     73.59 o
   2  12  11      573.93      635.41     70.48 o
   3  12  11      802.83      946.07    135.19 o
   4  12  11       47.28       59.23     28.24 o
   5  12  11        6.27       32.94     11.31 o
   6  12  11       39.85       82.19     21.45 o
   7  12  11      533.35      539.56     38.63 o
   8  12  11       71.91       92.13     22.90 o
  -6  13  11        0.31       13.81      8.73 o
  -5  13  11      292.05      251.98     48.75 o
  -4  13  11      191.90      171.36     45.02 o
  -3  13  11     1068.89     1064.46     76.81 o
  -2  13  11       11.46       18.99     32.48 o
  -1  13  11      165.53      148.77     21.19 o
   0  13  11      171.56      174.05     30.55 o
   1  13  11     1096.06     1129.46     75.84 o
   2  13  11      212.42      214.76     33.36 o
   3  13  11     1075.46     1168.45     86.18 o
   4  13  11       77.08      130.31     22.83 o
   5  13  11      369.97      356.08     43.89 o
   6  13  11       96.66       97.78     20.54 o
  -2  14  11       47.62       80.13     22.48 o
  -1  14  11        0.03       13.76     17.19 o
   0  14  11      144.87      199.92     27.45 o
   1  14  11      495.63      504.48     54.89 o
   2  14  11       16.21        7.55      7.37 o
 -16   0  12       14.78       23.68      9.49 o
 -15   0  12      293.56      349.53     54.74 o
 -14   0  12      462.37      394.50     48.10 o
 -13   0  12       41.41       50.41     17.32 o
 -12   0  12       11.16       -1.47      7.65 o
 -11   0  12      715.99      893.34    121.32 o
 -10   0  12      222.54      221.41     37.01 o
  -9   0  12      678.70     1115.73    142.51 o
  -8   0  12     8378.23     9046.11    264.15 o
  -7   0  12     7122.67     7191.56    206.91 o
  -6   0  12      793.96      680.10     34.61 o
  -5   0  12     1374.68     1497.46    135.93 o
  -4   0  12     2002.91     1857.84    116.27 o
  -3   0  12     4009.79     4553.57    286.59 o
  -1   0  12     9262.26    13037.76    220.70 o
   0   0  12     5955.84     6331.15    240.10 o
   1   0  12     1543.13     1588.04     88.28 o
   2   0  12     8351.69     8560.58    302.35 o
   3   0  12     3140.42     3279.48    186.98 o
   4   0  12     4126.34     3895.33    241.34 o
   5   0  12     3669.54     3403.79    212.13 o
   6   0  12     7977.58     8875.47    323.45 o
   7   0  12      544.15      614.28     81.83 o
   8   0  12    11184.59    11865.50    494.76 o
   9   0  12     6115.31     6179.95    257.93 o
  10   0  12     1073.27     1328.36    947.59 o
  11   0  12       42.54       61.83     23.87 o
  12   0  12     1030.48     1046.19     78.51 o
  13   0  12      156.05      230.10     46.35 o
  14   0  12     1697.68     1952.32    189.46 o
  15   0  12      955.44     1082.96    459.56 o
  16   0  12      106.11       72.80     31.88 o
 -16   1  12        1.19       18.34      6.74 o
 -15   1  12      591.17      501.22     53.04 o
 -14   1  12      245.84      229.57     29.29 o
 -13   1  12      312.23      322.50     27.88 o
 -12   1  12     4041.38     4275.87    157.30 o
 -11   1  12      974.97     1055.06     59.93 o
 -10   1  12      129.52      137.93     17.62 o
  -9   1  12     1397.40     1558.72     52.81 o
  -8   1  12      364.97      287.10     17.96 o
  -7   1  12     5737.65     5906.13    142.39 o
  -6   1  12     2295.40     2253.16     59.00 o
  -5   1  12       91.37      107.53     12.98 o
  -4   1  12     3746.56     3983.80    122.90 o
  -3   1  12      166.54      171.12     24.42 o
  -2   1  12     4027.69     4003.51    132.25 o
  -1   1  12       37.00       40.92     12.53 o
   0   1  12     1179.36      969.61     34.34 o
   1   1  12      559.82      514.70     28.28 o
   2   1  12     2698.89     2435.65    139.06 o
   3   1  12      659.01      680.79     38.08 o
   4   1  12        8.59       10.68      7.19 o
   5   1  12      808.28      800.76     47.96 o
   6   1  12     1222.21     1108.83    105.33 o
   7   1  12       27.32       31.52     14.93 o
   8   1  12      226.55      183.24     37.14 o
   9   1  12     1687.22     1842.94    180.62 o
  10   1  12      138.05      118.08     26.45 o
  11   1  12       35.32       46.79     16.68 o
  12   1  12      157.24      141.71     21.97 o
  13   1  12        1.03       31.43      9.85 o
  14   1  12      552.15      627.42     72.87 o
  15   1  12        9.38       42.44     18.43 o
  16   1  12       20.24       25.03     13.12 o
 -16   2  12       30.84       13.50     11.80 o
 -15   2  12        1.60       21.87      8.65 o
 -14   2  12      182.59      158.37     25.62 o
 -13   2  12      110.62      109.84     16.79 o
 -12   2  12      241.51      261.10     22.99 o
 -11   2  12     2381.07     2335.05    104.64 o
 -10   2  12      706.10      640.00     50.39 o
  -9   2  12        1.29       14.28      5.46 o
  -8   2  12      396.66      372.80     29.03 o
  -7   2  12     2494.65     2454.11     75.36 o
  -6   2  12     1002.27      961.07     34.30 o
  -5   2  12      106.90      183.47     53.17 o
  -4   2  12     3890.72     3985.20    140.33 o
  -3   2  12      908.28      838.98     67.00 o
  -2   2  12     1024.57      864.83     71.52 o
  -1   2  12      125.88      109.13     12.81 o
   0   2  12     3557.20     3772.52    114.33 o
   1   2  12     2421.49     2394.95     91.56 o
   2   2  12     3313.74     3430.02    147.68 o
   3   2  12      616.91      746.10     52.86 o
   4   2  12      923.66      833.12     57.62 o
   5   2  12      208.68      185.14     44.51 o
   6   2  12       79.38      112.27     26.63 o
   7   2  12      586.86      552.44     57.01 o
   8   2  12     2940.68     3077.48     86.51 o
   9   2  12      439.81      481.82     35.89 o
  10   2  12     4195.77     4008.14    154.12 o
  11   2  12        0.66       27.13     10.18 o
  12   2  12     1758.76     1907.23     95.23 o
  13   2  12      542.43      575.21     53.82 o
  14   2  12        0.98       -1.86     16.96 o
  15   2  12      521.99      571.17     66.17 o
  16   2  12     1016.56     1035.35     69.64 o
 -16   3  12      185.21      179.99     26.42 o
 -15   3  12       41.00       66.67     16.03 o
 -14   3  12      231.71      271.10     31.26 o
 -13   3  12      144.05      158.05     17.07 o
 -12   3  12      173.45      141.29     17.83 o
 -11   3  12        5.60       20.48      6.29 o
 -10   3  12      309.04      334.96     30.42 o
  -9   3  12     1391.72     1510.02     69.90 o
  -8   3  12       17.78       10.64     14.63 o
  -7   3  12     1216.31     1216.56     43.96 o
  -6   3  12        3.38        6.77      7.29 o
  -5   3  12     3543.79     3346.81    195.47 o
  -4   3  12     3250.60     3305.23     94.36 o
  -3   3  12       12.41        7.90      3.46 o
  -2   3  12      322.63      316.06     29.79 o
  -1   3  12       24.19       23.01      5.07 o
   0   3  12     1528.45     1426.69     35.37 o
   1   3  12     2376.31     2354.59     95.86 o
   2   3  12     2668.12     2559.71     83.48 o
   3   3  12     1572.32     1524.84     64.16 o
   4   3  12      327.91      252.56     56.72 o
   5   3  12      673.22      779.77     49.28 o
   6   3  12        1.17        3.76      6.17 o
   7   3  12       90.95       89.25     17.86 o
   8   3  12      179.94      181.82     24.81 o
   9   3  12      342.82      267.93     47.04 o
  10   3  12      209.72      206.90     33.64 o
  11   3  12       72.79       51.22     13.70 o
  12   3  12       78.54      116.43     21.18 o
  13   3  12       34.03       42.15     12.11 o
  14   3  12      710.48      788.24     45.35 o
  15   3  12      309.67      241.71     42.11 o
 -15   4  12       16.57       13.55      9.69 o
 -14   4  12      334.72      383.81     30.36 o
 -13   4  12        4.40       13.96      8.74 o
 -12   4  12        6.01       26.56      8.31 o
 -11   4  12      805.89      808.01     43.92 o
 -10   4  12       54.06       34.60     10.67 o
  -9   4  12        4.52        7.16      8.92 o
  -8   4  12      248.46      213.98     20.53 o
  -7   4  12       44.34       36.66     11.65 o
  -6   4  12     1851.24     1818.47     74.70 o
  -5   4  12      437.19      386.50     32.65 o
  -4   4  12     2114.89     2156.24     75.49 o
  -3   4  12        0.39        4.79      2.04 o
  -2   4  12      141.27      164.17     30.70 o
  -1   4  12      263.60      322.85     32.07 o
   0   4  12     2981.86     3275.64    128.74 o
   1   4  12     1833.01     1970.93     85.83 o
   2   4  12       33.23       47.37     20.92 o
   3   4  12     1291.51     1367.85    130.26 o
   4   4  12      152.46      156.44     28.78 o
   5   4  12     1157.58     1286.46     55.60 o
   6   4  12      140.86      147.39     19.46 o
   7   4  12      351.33      458.19     54.58 o
   8   4  12       15.87       22.15      7.63 o
   9   4  12       40.08       59.50     17.31 o
  10   4  12        0.42       11.80     19.12 o
  11   4  12      258.93      252.64     28.82 o
  12   4  12      947.74     1045.75     59.85 o
  13   4  12       89.33       91.54     17.60 o
  14   4  12      435.52      426.91     38.45 o
  15   4  12      383.66      474.44     69.07 o
 -15   5  12      151.35      135.94     16.79 o
 -14   5  12      512.60      587.58     40.64 o
 -13   5  12      310.02      274.77     42.16 o
 -12   5  12        2.39       30.18      7.50 o
 -11   5  12        0.64       18.33     10.54 o
 -10   5  12       73.13       62.47     12.33 o
  -9   5  12      120.30       95.65     20.27 o
  -8   5  12     1994.54     1946.05     81.88 o
  -7   5  12      625.81      604.93     44.07 o
  -6   5  12     1045.19     1143.94     41.61 o
  -5   5  12     1636.15     1810.35    118.28 o
  -4   5  12       46.80      191.40     41.84 o
  -3   5  12      405.31      483.22     56.05 o
  -2   5  12     2403.13     2304.04     95.30 o
  -1   5  12       22.57        8.39     15.02 o
   0   5  12      325.30      292.36     25.61 o
   1   5  12       17.91       30.05     10.20 o
   2   5  12       75.18       58.08     15.21 o
   3   5  12      286.98      313.35     35.71 o
   4   5  12       72.82       39.64     14.84 o
   5   5  12      975.18     1002.97     53.21 o
   6   5  12       14.57       26.95      9.38 o
   7   5  12        0.06       26.03      8.80 o
   8   5  12      165.00      146.61     24.81 o
   9   5  12      452.47      370.96     37.05 o
  10   5  12      132.11      134.95     24.98 o
  11   5  12        9.40       10.90     21.93 o
  12   5  12        5.29       10.88      8.17 o
  13   5  12      112.74      118.15     16.97 o
  14   5  12     1219.49     1312.53     92.40 o
  15   5  12        2.91       17.22     23.59 o
 -14   6  12        1.85       31.32     13.32 o
 -13   6  12      179.80      162.81     16.03 o
 -12   6  12        6.61        9.62      5.50 o
 -11   6  12        2.37        6.38      7.97 o
 -10   6  12       82.65       61.52     22.78 o
  -9   6  12      116.01       52.73     26.47 o
  -8   6  12      667.29      601.71     38.93 o
  -7   6  12     3515.89     3691.14    153.78 o
  -6   6  12     1424.59     1519.60     81.67 o
  -5   6  12      955.97     1149.10     54.99 o
  -4   6  12      807.00      781.70     46.29 o
  -3   6  12     1180.11     1068.35     62.29 o
  -2   6  12      106.23       73.96     23.73 o
  -1   6  12       16.84       39.72     15.85 o
   0   6  12       47.88       49.02     17.14 o
   1   6  12      116.77      107.10     21.50 o
   2   6  12     2749.71     2613.60    112.56 o
   3   6  12     2823.44     2966.77     77.91 o
   4   6  12     3062.93     3250.55    117.59 o
   5   6  12      176.54      149.03     24.52 o
   6   6  12       21.44       39.33     23.54 o
   7   6  12     3299.70     3058.44    143.99 o
   8   6  12      819.37      838.06    137.54 o
   9   6  12       78.46       46.39     12.73 o
  10   6  12      492.72      533.25     62.62 o
  11   6  12      276.11      290.47     29.40 o
  12   6  12      972.98     1006.54     72.68 o
  13   6  12      340.97      293.45     54.51 o
  14   6  12        1.42        9.64     15.20 o
 -14   7  12       73.62       60.39     11.88 o
 -13   7  12       58.66       39.24     10.38 o
 -12   7  12        8.27       10.56     10.13 o
 -11   7  12        4.72       12.26     32.25 o
 -10   7  12        9.33       10.78      4.50 o
  -9   7  12      145.27      116.86     13.75 o
  -8   7  12      186.85      162.42     20.77 o
  -7   7  12      714.46      671.09     46.59 o
  -6   7  12     1903.11     1791.96     86.42 o
  -5   7  12     1703.49     1925.41    123.90 o
  -4   7  12     2517.74     2149.95    244.94 o
  -3   7  12      199.30      330.92     37.30 o
  -2   7  12     5597.54     5617.37    166.57 o
  -1   7  12     2282.68     2608.54    130.12 o
   0   7  12     1640.67     1929.33    107.68 o
   1   7  12      640.49      553.37     87.82 o
   2   7  12     1317.66     1375.76     61.60 o
   3   7  12     3299.87     3440.77    151.05 o
   4   7  12     2245.41     2373.02    133.71 o
   5   7  12     1254.49     1157.01     78.83 o
   6   7  12     1373.76     1329.41    122.38 o
   7   7  12     6987.08     6706.78    301.23 o
   8   7  12      906.06      899.46    185.41 o
   9   7  12      118.19       63.54     15.65 o
  10   7  12        0.01       12.91      7.57 o
  11   7  12      511.19      437.70     55.38 o
  12   7  12      795.76      947.02    117.22 o
  13   7  12      968.18     1018.51     56.90 o
 -13   8  12      102.18      122.39     20.57 o
 -12   8  12      306.23      344.81     32.04 o
 -11   8  12      295.32      343.37     22.69 o
 -10   8  12       35.02       32.73     10.84 o
  -9   8  12        5.13       26.72     21.66 o
  -8   8  12       66.07       84.98     13.64 o
  -7   8  12     1358.10     1303.12     54.15 o
  -6   8  12      179.92      214.44     40.72 o
  -5   8  12     1038.33     1068.04     71.26 o
  -4   8  12       77.11       72.25     23.69 o
  -3   8  12     2637.42     2281.51    127.31 o
  -2   8  12      207.56      171.36     39.99 o
  -1   8  12       36.53       11.85     12.16 o
   0   8  12      642.30      710.98     72.62 o
   1   8  12     1507.51     1539.35    165.58 o
   2   8  12      882.60     1058.48     84.57 o
   3   8  12     3089.33     3278.87    150.53 o
   4   8  12     1154.03     1086.19    113.30 o
   5   8  12      106.47       78.80     18.01 o
   6   8  12       86.27      117.60     24.18 o
   7   8  12      695.05      634.92     78.39 o
   8   8  12       19.75       24.57     13.59 o
   9   8  12     1020.65      999.24    109.43 o
  10   8  12       40.80       31.28     25.76 o
  11   8  12      922.74      878.91     61.88 o
  12   8  12        0.80       39.39     14.30 o
  13   8  12       31.15       46.02     15.57 o
 -12   9  12      304.66      272.15     26.85 o
 -11   9  12      665.89      770.90     47.26 o
 -10   9  12      363.20      359.39     25.32 o
  -9   9  12      497.17      487.35     37.61 o
  -8   9  12      735.68      770.40     43.27 o
  -7   9  12      459.70      442.51     39.47 o
  -6   9  12      192.34      203.20     25.86 o
  -5   9  12     1692.04     1818.26    102.20 o
  -4   9  12      303.00      294.30     58.38 o
  -3   9  12      197.67      192.28     27.75 o
  -2   9  12      237.56      215.37     40.59 o
  -1   9  12      938.62      960.44     56.40 o
   0   9  12      283.80      257.76     41.24 o
   1   9  12      676.18      749.37     64.15 o
   2   9  12       18.94       32.46     16.68 o
   3   9  12     2228.84     2335.90    111.79 o
   4   9  12       12.71       16.27      8.25 o
   5   9  12     1264.29     1306.69     87.08 o
   6   9  12        0.09        3.03     21.19 o
   7   9  12      326.13      312.67     29.05 o
   8   9  12      278.15      292.25     50.18 o
   9   9  12      214.06      242.12     34.69 o
  10   9  12        0.50       -2.58      8.89 o
  11   9  12      399.29      511.14     49.67 o
  12   9  12       17.78       24.41      8.58 o
 -11  10  12       15.55       33.82      9.87 o
 -10  10  12       49.85       71.61     15.74 o
  -9  10  12       28.35       33.72     11.32 o
  -8  10  12      784.87      810.99     71.50 o
  -7  10  12      142.31      163.20     17.15 o
  -6  10  12       12.74       30.61     18.57 o
  -5  10  12      368.15      355.52     38.33 o
  -4  10  12      350.44      378.16     33.08 o
  -3  10  12      139.42      137.51     21.20 o
  -2  10  12      464.02      449.08     35.76 o
  -1  10  12       86.59       75.35     14.66 o
   0  10  12       16.27       38.09     23.78 o
   1  10  12       91.05       99.77     20.05 o
   2  10  12      194.62      157.30     24.35 o
   3  10  12       80.20      117.96     18.99 o
   4  10  12      222.27      198.97     35.16 o
   5  10  12     1403.10     1343.59    237.34 o
   6  10  12       55.60       78.60     22.28 o
   7  10  12      314.17      314.37     42.47 o
   8  10  12      893.90     1052.51    151.91 o
   9  10  12       94.97       78.94     18.06 o
  10  10  12      367.19      310.01     29.08 o
  11  10  12      276.65      272.66     26.97 o
 -10  11  12        0.43       14.89      9.00 o
  -9  11  12      229.84      263.99     42.04 o
  -8  11  12        7.73       33.18     10.67 o
  -7  11  12      310.22      289.74     23.02 o
  -6  11  12       46.71       35.57     23.18 o
  -5  11  12       85.70       97.63     39.58 o
  -4  11  12      376.68      292.78     28.10 o
  -3  11  12      133.40      117.81     23.14 o
  -2  11  12       89.05       98.64     29.59 o
  -1  11  12      259.15      245.44     33.15 o
   0  11  12       79.44       83.32     21.33 o
   1  11  12      610.04      542.86     41.29 o
   2  11  12        1.73       28.47     13.73 o
   3  11  12       63.54       33.47     10.77 o
   4  11  12        3.49       18.15     20.83 o
   5  11  12      430.83      346.03     32.33 o
   6  11  12        6.35       20.53      9.74 o
   7  11  12       33.58       57.13     25.25 o
   8  11  12       21.87       33.91     26.68 o
   9  11  12       37.63       31.70     15.41 o
  -8  12  12        0.01       30.45     17.04 o
  -7  12  12       58.52       30.20     10.74 o
  -6  12  12        1.07       21.63     11.61 o
  -5  12  12        5.26        9.96      7.85 o
  -4  12  12       75.16       62.63     16.54 o
  -3  12  12      571.14      555.79     54.34 o
  -2  12  12       11.44       31.38     11.80 o
  -1  12  12     1331.76     1340.74     86.81 o
   0  12  12       56.62       57.05     31.06 o
   1  12  12      793.37      755.14     82.90 o
   2  12  12       32.21       29.30      8.54 o
   3  12  12       94.57       72.25     16.34 o
   4  12  12      130.09      169.28     24.24 o
   5  12  12        0.97       27.21     13.68 o
   6  12  12       36.57       67.21     17.60 o
   7  12  12      147.68      186.14     25.59 o
   8  12  12       64.34       64.29     35.75 o
  -6  13  12     1151.57     1229.31    103.34 o
  -5  13  12       82.61       66.20     15.80 o
  -4  13  12       45.87       42.57     29.90 o
  -3  13  12      200.70      184.12     22.48 o
  -2  13  12       68.05       83.43     17.92 o
  -1  13  12        9.23       40.22     12.33 o
   0  13  12      157.94      144.37     19.87 o
   1  13  12     1880.15     1993.14     83.08 o
   2  13  12      110.33       97.07     20.84 o
   3  13  12     1299.35     1327.95    123.71 o
   4  13  12       31.94       72.31     18.71 o
   5  13  12      276.57      316.99     26.98 o
 -16   1  13      142.05      131.13     21.27 o
 -15   1  13        9.48       10.43     12.21 o
 -14   1  13        1.27        4.21      5.47 o
 -13   1  13      148.70      150.25     14.80 o
 -12   1  13     1488.27     1466.19    109.17 o
 -11   1  13       51.50       60.95     15.76 o
 -10   1  13     2559.42     2548.59     73.75 o
  -9   1  13      642.41      559.95     31.91 o
  -8   1  13      527.95      552.61     39.70 o
  -7   1  13     2863.75     2883.59     81.03 o
  -6   1  13     4034.96     4398.08     57.88 o
  -5   1  13      253.02      234.13     16.97 o
  -4   1  13       89.30       43.53     10.31 o
  -3   1  13     3933.80     3948.85    238.12 o
  -2   1  13      254.17      230.25     31.25 o
  -1   1  13     3004.33     2833.29     91.39 o
   0   1  13     1273.52     1182.03     27.41 o
   1   1  13     1302.23     1257.35     55.25 o
   2   1  13     1090.43     1058.85     60.17 o
   3   1  13        8.66       19.62     12.39 o
   4   1  13     1430.29     1465.58     75.47 o
   5   1  13        3.11        6.17      7.00 o
   6   1  13     7048.43     6621.91    280.05 o
   7   1  13      637.46      697.77     84.04 o
   8   1  13     3229.30     3160.14    133.34 o
   9   1  13     2361.46     2355.40    120.17 o
  10   1  13      331.35      374.70     36.10 o
  11   1  13        5.62       15.02      7.10 o
  12   1  13       86.51       98.17     19.12 o
  13   1  13      697.95      807.79     52.62 o
  14   1  13      109.35      104.68     17.48 o
  15   1  13      187.39      235.53     50.41 o
 -16   2  13      265.97      227.92     33.23 o
 -15   2  13       67.95       48.54     12.35 o
 -14   2  13      279.60      289.34     37.78 o
 -13   2  13      483.46      497.36     35.41 o
 -12   2  13       52.73       33.53      8.38 o
 -11   2  13       87.10       72.24     14.66 o
 -10   2  13       38.70       65.40     14.58 o
  -9   2  13      112.32      125.29     21.49 o
  -8   2  13      258.78      264.85     22.71 o
  -7   2  13     1140.29     1126.95     81.99 o
  -6   2  13       84.23       86.80     14.55 o
  -5   2  13      582.73      670.04     24.50 o
  -4   2  13       86.12       67.89     10.63 o
  -3   2  13      655.58      691.51     64.06 o
  -2   2  13       85.25       68.20     11.66 o
  -1   2  13        3.79        2.09      1.11 o
   0   2  13        0.30       -1.05      5.05 o
   1   2  13      123.80       98.41     15.85 o
   2   2  13      466.77      460.22     41.73 o
   3   2  13      517.86      560.50     34.38 o
   4   2  13      174.61      159.16     29.55 o
   5   2  13      312.78      288.96     32.38 o
   6   2  13      234.71      281.41     26.14 o
   7   2  13     1581.13     1732.76    104.23 o
   8   2  13      608.05      627.34     47.17 o
   9   2  13      763.78      802.07    113.06 o
  10   2  13        2.46       18.72     10.14 o
  11   2  13      116.89      109.79     16.04 o
  12   2  13     3215.64     3353.30    174.35 o
  13   2  13     2208.49     2570.18    146.84 o
  14   2  13      372.58      389.54     55.13 o
  15   2  13     1640.47     1663.75    113.71 o
 -15   3  13       64.95       82.30     14.64 o
 -14   3  13      365.27      345.56     29.36 o
 -13   3  13     1082.95     1153.49     61.52 o
 -12   3  13       16.05       24.09      6.71 o
 -11   3  13       58.27       49.94     11.82 o
 -10   3  13       40.28       29.25      7.70 o
  -9   3  13      973.93      941.96     67.26 o
  -8   3  13      211.49      194.84     23.05 o
  -7   3  13     5775.00     6218.99    164.18 o
  -6   3  13      293.61      280.26     21.99 o
  -5   3  13     3598.52     3508.15     50.52 o
  -4   3  13      696.24      600.94     39.43 o
  -3   3  13       86.47       91.01     14.93 o
  -2   3  13       80.65       82.95     10.99 o
  -1   3  13        0.19        4.77      1.78 o
   0   3  13     1319.57     1294.40     46.19 o
   1   3  13     1314.74     1369.09     43.72 o
   2   3  13     1529.69     1490.85     52.49 o
   3   3  13     5955.94     6462.15    149.42 o
   4   3  13     2095.03     1914.11     58.38 o
   5   3  13     1050.76      933.30    113.95 o
   6   3  13      172.61      148.01     26.84 o
   7   3  13      429.27      340.70     84.21 o
   8   3  13      140.02      126.59     20.05 o
   9   3  13       33.63       38.45     15.76 o
  10   3  13      915.05      949.55     60.00 o
  11   3  13      243.00      209.41     25.58 o
  12   3  13     1317.35     1446.63     95.42 o
  13   3  13       53.20       59.44     14.18 o
  14   3  13       14.56       26.91     13.55 o
  15   3  13        0.12       36.37     15.71 o
 -15   4  13      946.79      967.58     61.23 o
 -14   4  13      615.68      624.50     47.16 o
 -13   4  13       79.29       88.29     12.55 o
 -12   4  13      661.72      617.00     40.54 o
 -11   4  13        6.31       23.10      7.75 o
 -10   4  13        6.53        3.14      4.77 o
  -9   4  13     1327.68     1453.80     54.99 o
  -8   4  13      466.86      450.44     27.48 o
  -7   4  13      467.28      421.15     24.86 o
  -6   4  13      482.41      418.48     41.22 o
  -5   4  13     1074.49     1045.42     34.91 o
  -4   4  13      162.99      170.23     24.68 o
  -3   4  13       16.38       31.35      9.26 o
  -2   4  13      133.54      111.09     18.34 o
  -1   4  13       20.66       26.55     10.27 o
   0   4  13      136.65      129.01     31.38 o
   1   4  13      297.58      247.03     26.11 o
   2   4  13      542.33      604.65     43.75 o
   3   4  13     1190.07     1145.55     57.53 o
   4   4  13     2240.32     2064.90     84.16 o
   5   4  13      304.50      255.74     26.88 o
   6   4  13      263.63      264.93     35.89 o
   7   4  13        2.69       11.63      8.61 o
   8   4  13     1998.00     1983.74    223.88 o
   9   4  13       90.65      124.04     23.29 o
  10   4  13      689.61      765.11     48.39 o
  11   4  13      133.79      140.23     20.34 o
  12   4  13      416.85      431.63     45.43 o
  13   4  13       10.53       28.94     15.90 o
  14   4  13       39.95       40.39     14.23 o
  15   4  13     1120.09     1273.45     88.48 o
 -15   5  13      871.32      960.50     76.06 o
 -14   5  13       55.83       34.97      9.52 o
 -13   5  13      247.00      246.15     25.85 o
 -12   5  13        0.41       18.37      6.62 o
 -11   5  13       46.48       39.74     10.20 o
 -10   5  13       26.90       18.37      6.65 o
  -9   5  13      195.13      151.91     19.13 o
  -8   5  13        1.23       53.01     24.74 o
  -7   5  13      423.91      462.15     33.04 o
  -6   5  13     1652.37     1616.04     72.45 o
  -5   5  13      292.36      311.28     22.33 o
  -4   5  13      648.66      706.09     62.46 o
  -3   5  13     1945.88     1880.06     77.02 o
  -2   5  13      681.85      757.06     38.32 o
  -1   5  13     4091.22     4270.18    318.84 o
   0   5  13      789.97     1135.64    129.66 o
   1   5  13       45.36       47.37     24.97 o
   2   5  13     2040.19     2021.42    159.65 o
   3   5  13      521.29      521.71     54.09 o
   4   5  13      491.33      513.49     60.36 o
   5   5  13     1591.24     1767.12    105.90 o
   6   5  13      224.19      248.17     28.34 o
   7   5  13     1348.64     1438.99     77.77 o
   8   5  13      270.25      303.34     34.74 o
   9   5  13      109.47      158.09     24.20 o
  10   5  13       15.73        1.91      9.15 o
  11   5  13      690.50      731.83     50.29 o
  12   5  13       60.68       41.19     13.86 o
  13   5  13     3314.03     3521.29    176.19 o
  14   5  13      525.00      586.03     47.60 o
 -14   6  13       40.89       49.58     11.21 o
 -13   6  13      111.48       99.34     24.94 o
 -12   6  13      649.87      604.25     65.89 o
 -11   6  13      272.95      229.07     27.07 o
 -10   6  13      740.43      715.68     42.32 o
  -9   6  13     1816.30     1887.21     71.99 o
  -8   6  13      250.02      268.05     25.06 o
  -7   6  13      342.46      327.23     28.58 o
  -6   6  13      328.09      346.40     25.02 o
  -5   6  13      663.09      643.33     45.87 o
  -4   6  13      602.41      633.55     55.53 o
  -3   6  13       57.59       67.38     17.68 o
  -2   6  13     9280.94     9580.84    364.37 o
  -1   6  13     2026.89     2846.10    250.47 o
   0   6  13     1611.28     2186.56    110.91 o
   1   6  13     1429.29     1581.74     82.40 o
   2   6  13     1083.65     1201.85     78.70 o
   3   6  13      123.92       98.48     26.17 o
   4   6  13      132.43      131.12     25.85 o
   5   6  13      381.71      401.54     46.50 o
   6   6  13       40.26       34.03     13.73 o
   7   6  13      456.45      438.72     60.73 o
   8   6  13     1622.49     1785.72    116.72 o
   9   6  13       16.91       23.32     13.73 o
  10   6  13      678.01      683.19     53.47 o
  11   6  13      657.60      668.80     80.49 o
  12   6  13       15.49       34.80     10.29 o
  13   6  13      222.41      164.46     25.80 o
  14   6  13      107.19      104.65     20.73 o
 -14   7  13       79.70       90.16     17.01 o
 -13   7  13      833.86      881.60     53.44 o
 -12   7  13        8.17       17.86     16.27 o
 -11   7  13      792.98      780.80     81.23 o
 -10   7  13      132.81      115.21     16.84 o
  -9   7  13        6.82       24.46      7.73 o
  -7   7  13     2804.91     3012.20    100.57 o
  -6   7  13     1108.40     1132.44     72.13 o
  -5   7  13      888.84      932.13     72.82 o
  -4   7  13      330.34      302.11     42.76 o
  -3   7  13      529.12      513.29     38.95 o
  -2   7  13      590.78      572.54     69.76 o
  -1   7  13      889.34      963.15     77.91 o
   0   7  13        0.36       18.72     25.71 o
   1   7  13     7201.02     7732.76    379.43 o
   2   7  13     1811.65     2273.57    106.62 o
   3   7  13     6099.63     6453.81    195.46 o
   4   7  13      205.63      271.75     51.88 o
   5   7  13      134.52      133.02     22.65 o
   6   7  13       13.41       14.26     17.88 o
   7   7  13      767.66      891.45     55.39 o
   8   7  13       11.32       14.66     21.75 o
   9   7  13       10.40       28.20     11.09 o
  10   7  13      572.87      572.28     45.46 o
  11   7  13        2.73       16.49      9.17 o
  12   7  13     1535.22     1845.40    126.66 o
  13   7  13       25.65       37.51     15.57 o
 -13   8  13      112.52       96.98     16.61 o
 -12   8  13        5.41       10.85      8.56 o
 -11   8  13      473.91      439.53     28.21 o
 -10   8  13      141.96      108.29     13.79 o
  -9   8  13      267.56      287.31     24.70 o
  -8   8  13      928.55      885.61     51.22 o
  -7   8  13      371.55      326.20     46.95 o
  -6   8  13      137.24      219.25     29.52 o
  -5   8  13      292.21      182.72     72.98 o
  -4   8  13      671.00      676.31     51.87 o
  -3   8  13      344.86      353.83     33.57 o
  -2   8  13      429.87      415.45     29.58 o
  -1   8  13      292.07      351.89     48.52 o
   0   8  13      495.45      497.04     36.25 o
   1   8  13       14.37       24.28     11.55 o
   2   8  13      829.24      812.10     79.90 o
   3   8  13       70.99       47.79     15.12 o
   4   8  13      507.76      501.68     37.83 o
   5   8  13      367.52      379.40     96.94 o
   6   8  13       10.02       32.77     15.25 o
   7   8  13     1125.56     1170.57    113.85 o
   8   8  13       69.65       86.57     27.82 o
   9   8  13     1241.78     1054.67    121.69 o
  10   8  13       48.83       72.90     16.05 o
  11   8  13      165.86      262.99     60.41 o
  12   8  13        3.17       22.25      8.93 o
 -12   9  13     1273.16     1434.24     76.64 o
 -11   9  13       12.47       22.52      8.34 o
 -10   9  13        9.13       57.78     18.27 o
  -9   9  13       41.06       37.31      8.93 o
  -8   9  13        1.00       22.12     16.14 o
  -7   9  13      121.57      132.15     21.33 o
  -6   9  13      294.75      321.60     29.14 o
  -5   9  13      188.33      197.90     26.61 o
  -4   9  13     1605.53     1596.10     96.36 o
  -3   9  13     1667.71     1534.57     96.34 o
  -2   9  13       11.97       36.55     11.52 o
  -1   9  13      625.42      557.47     53.93 o
   0   9  13     1364.43     1347.59    132.47 o
   1   9  13       22.21       33.13     10.92 o
   2   9  13       39.50       38.91     13.24 o
   3   9  13      216.92      207.01     32.76 o
   4   9  13      195.29      133.65     28.89 o
   5   9  13      153.26      144.59     35.80 o
   6   9  13     1342.43     1304.44    102.47 o
   7   9  13        0.17       27.96     19.12 o
   8   9  13     1857.02     1931.88    109.77 o
   9   9  13      357.76      365.00     65.06 o
  10   9  13      578.08      580.56     47.56 o
  11   9  13       38.89       77.86     18.41 o
 -11  10  13       54.65       63.54     14.68 o
 -10  10  13      364.35      381.17     34.51 o
  -9  10  13      148.91      140.98     14.24 o
  -8  10  13       96.44      110.79     13.69 o
  -7  10  13        7.10       22.50      8.89 o
  -6  10  13      807.29      867.55     40.77 o
  -5  10  13       17.69       24.19     10.21 o
  -4  10  13      203.76      160.00     27.14 o
  -3  10  13       77.58       77.19     15.84 o
  -2  10  13      652.69      587.72     53.91 o
  -1  10  13      531.09      609.23     53.36 o
   0  10  13        4.88       26.68     13.50 o
   1  10  13       73.58       79.85     30.04 o
   2  10  13     1514.25     1629.53    186.33 o
   3  10  13     1081.93     1115.94     67.29 o
   4  10  13      188.76      221.78     32.02 o
   5  10  13      388.36      350.08     98.14 o
   6  10  13     1015.36      669.66     84.23 o
   7  10  13        7.17       45.87     15.07 o
   8  10  13      113.32       97.11     27.83 o
   9  10  13      113.47      102.59     24.01 o
  10  10  13      104.10      106.28     24.37 o
  -9  11  13       22.48       21.93      7.60 o
  -8  11  13      283.27      275.65     27.14 o
  -7  11  13      267.83      263.00     23.51 o
  -6  11  13     1327.29     1318.37     89.78 o
  -5  11  13       82.12       46.09     20.87 o
  -4  11  13     1013.40      868.68    129.50 o
  -3  11  13      284.15      247.06     58.52 o
  -2  11  13       22.66       18.00     10.92 o
  -1  11  13     1621.05     1638.53    106.83 o
   0  11  13     1320.34     1432.20     93.95 o
   1  11  13      628.40      667.48     47.71 o
   2  11  13      764.52      765.26     50.30 o
   3  11  13       82.83       90.70     29.35 o
   4  11  13       97.68       92.05     38.29 o
   5  11  13      114.22      132.46     36.45 o
   6  11  13      915.20     1023.71     46.13 o
   7  11  13        9.40       25.90     12.84 o
   8  11  13       93.99       77.68     22.62 o
   9  11  13      125.18       97.13     34.51 o
  -7  12  13      982.94      968.28     60.59 o
  -6  12  13       16.27       28.63     13.24 o
  -5  12  13     1527.16     1558.79     79.73 o
  -4  12  13       88.56       82.74     20.21 o
  -3  12  13      355.88      350.81     37.08 o
  -2  12  13      374.30      422.66     35.58 o
  -1  12  13      253.62      249.11     53.17 o
   0  12  13        0.09       11.31      9.20 o
   1  12  13      476.04      386.18     54.61 o
   2  12  13        0.04       26.91     29.86 o
   3  12  13      310.76      330.10     74.32 o
   4  12  13     1483.49     1550.91    123.48 o
   5  12  13      191.66      198.15     39.76 o
   6  12  13      919.06     1049.92     69.17 o
   7  12  13       74.30      134.22     28.10 o
  -5  13  13       80.29       66.85     36.68 o
  -4  13  13     1290.48     1314.44     89.38 o
  -3  13  13       88.23       89.39     19.21 o
  -2  13  13      233.59      244.46     78.88 o
  -1  13  13       18.34       62.02     31.98 o
   0  13  13      991.67      992.37     67.56 o
   1  13  13       24.89       62.21     25.34 o
   2  13  13       70.16       46.62     14.73 o
   3  13  13      920.77      948.57     83.00 o
   4  13  13        9.32       16.44     10.45 o
 -15   0  14      187.42      185.32     31.98 o
 -14   0  14      616.94      521.85     70.59 o
 -13   0  14      120.63      122.19     29.58 o
 -12   0  14     3011.29     3152.87    198.68 o
 -11   0  14      107.63      127.77     19.05 o
 -10   0  14        4.45       66.10     16.55 o
  -9   0  14     6236.91     6676.69    237.11 o
  -8   0  14      977.10      981.67     97.08 o
  -7   0  14    11046.27    11878.94    718.37 o
  -6   0  14     2090.62     1999.81    110.91 o
  -5   0  14      956.61      904.00     99.62 o
  -4   0  14     1367.48     1171.34    144.86 o
  -3   0  14     1049.91     1077.07     82.84 o
  -2   0  14     7927.01     9497.95    347.69 o
  -1   0  14     1083.63     2196.52    146.24 o
   0   0  14      671.51      657.91     31.89 o
   1   0  14    32219.50    28528.64  12198.88 o
   2   0  14     1291.58     3244.19    179.42 o
   3   0  14     1017.51     1097.15     91.97 o
   4   0  14      516.30      544.80     48.29 o
   5   0  14     1863.75     1821.74    113.99 o
   6   0  14      319.84      291.66     31.61 o
   7   0  14     1630.93     1642.51    152.69 o
   8   0  14      581.64      639.62     67.18 o
   9   0  14       37.83       31.61     15.30 o
  10   0  14      224.07      203.93     42.48 o
  11   0  14       87.07       96.11     28.29 o
  12   0  14      956.59     1054.03    101.74 o
  13   0  14      770.14     1196.86     92.06 o
  14   0  14      473.44      449.70     39.53 o
  15   0  14      153.17      231.02     39.44 o
 -15   1  14      136.64      118.22     20.37 o
 -14   1  14      536.95      474.71     60.52 o
 -13   1  14       33.23       19.20     10.43 o
 -12   1  14       76.72       44.56     12.46 o
 -11   1  14      289.62      379.11     39.83 o
 -10   1  14      362.37      425.60     46.17 o
  -9   1  14     2164.13     2290.20     94.98 o
  -8   1  14       22.79       14.48      3.44 o
  -7   1  14      181.49      127.06     15.13 o
  -6   1  14     1272.33     1226.91     22.61 o
  -5   1  14       88.13       89.99     11.78 o
  -4   1  14      303.93      285.51     18.56 o
  -3   1  14        8.05        6.68      5.66 o
  -2   1  14     4387.28     4451.87    135.75 o
  -1   1  14     2515.00     2541.44    140.57 o
   0   1  14     3739.58     3704.39    112.05 o
   1   1  14      105.36      128.21     22.27 o
   2   1  14     2906.88     2893.40    116.76 o
   3   1  14     8168.27     8138.96    205.48 o
   4   1  14     1041.49     1080.13     98.86 o
   5   1  14       88.61       82.26     21.15 o
   6   1  14       98.87       72.75     18.83 o
   7   1  14     2550.10     2483.53    108.44 o
   8   1  14      114.33       78.47     26.15 o
   9   1  14     2626.03     2635.92    104.41 o
  10   1  14       91.00      139.83     23.48 o
  11   1  14     2386.68     2531.39    136.76 o
  12   1  14        2.62       22.21     14.42 o
  13   1  14     2773.98     2882.59    126.08 o
  14   1  14       24.21       70.93     18.83 o
  15   1  14        9.99       32.53     15.54 o
 -15   2  14        6.95       19.57      7.35 o
 -14   2  14      548.70      573.44     76.80 o
 -13   2  14     1065.08     1127.97    130.12 o
 -12   2  14     1588.29     1607.31     66.88 o
 -11   2  14      202.43      228.66     22.19 o
 -10   2  14        2.39       64.94     15.85 o
  -9   2  14      177.30      175.45     18.30 o
  -8   2  14      373.00      388.17     23.39 o
  -7   2  14      157.96      123.12     19.62 o
  -6   2  14        4.85       20.02      4.84 o
  -5   2  14       32.39       35.70     17.41 o
  -4   2  14       16.51       13.46      4.75 o
  -3   2  14     2108.96     2003.15     84.07 o
  -2   2  14      276.03      225.46     22.62 o
  -1   2  14        5.35       22.21      7.26 o
   0   2  14      870.35      764.56     28.27 o
   1   2  14     9895.77    10977.16    225.34 o
   2   2  14     4195.04     4482.40    158.93 o
   3   2  14     1164.29     1154.87     49.60 o
   4   2  14      150.80      138.72     26.13 o
   5   2  14        0.10       19.74      8.08 o
   6   2  14        3.78       18.42      6.40 o
   7   2  14     2378.86     2248.28    113.80 o
   8   2  14      616.85      640.93     38.26 o
   9   2  14        0.53       -2.21     11.89 o
  10   2  14      681.66      726.16     63.06 o
  11   2  14     2713.95     2790.62    198.68 o
  12   2  14       93.76       82.59     20.10 o
  13   2  14       24.08       27.16     12.83 o
  14   2  14        0.46       24.43     10.69 o
  15   2  14     1655.37     1882.42    104.09 o
 -15   3  14       54.48       97.42     16.82 o
 -14   3  14      358.31      369.47     30.42 o
 -13   3  14       80.27       87.10     11.79 o
 -12   3  14      224.91      179.75     29.22 o
 -11   3  14      726.72      729.31     43.31 o
 -10   3  14        5.96       21.75      7.08 o
  -9   3  14       20.17       15.61      6.12 o
  -8   3  14      168.20      124.21     16.58 o
  -7   3  14      504.68      416.84     34.51 o
  -6   3  14      216.89      352.42     73.88 o
  -5   3  14     1935.02     1860.27     66.14 o
  -4   3  14       21.87       35.05     21.82 o
  -3   3  14       74.58       79.47     21.27 o
  -2   3  14      289.93      253.33     29.58 o
  -1   3  14     1387.91     1225.02     44.88 o
   0   3  14     1616.69     1571.15     54.73 o
   1   3  14       98.87      156.52     33.14 o
   2   3  14      103.32       93.00     14.18 o
   3   3  14       14.68       12.84     18.61 o
   4   3  14     2181.49     2035.39     70.82 o
   5   3  14     2038.58     1962.08     67.67 o
   6   3  14      927.81     1063.51     48.32 o
   7   3  14     1047.58      888.82    104.38 o
   8   3  14      183.44      182.91     24.97 o
   9   3  14        0.08       25.09      8.35 o
  10   3  14      206.58      169.20     26.48 o
  11   3  14      169.76      206.45     27.39 o
  12   3  14      106.51       81.28     20.26 o
  13   3  14       12.10       25.41     11.24 o
  14   3  14        8.29        1.75     14.28 o
  15   3  14      422.59      441.19     47.55 o
 -15   4  14      666.81      717.52     53.51 o
 -14   4  14       36.53       26.78      7.51 o
 -13   4  14        0.09        9.87      5.31 o
 -12   4  14       99.62      127.47     19.58 o
 -11   4  14       84.98       82.63     14.06 o
 -10   4  14      387.92      367.17     25.25 o
  -9   4  14      233.38      173.67     19.63 o
  -8   4  14      202.56      198.48     19.11 o
  -7   4  14       12.86       20.60     13.00 o
  -6   4  14     1583.66     1651.96     64.17 o
  -5   4  14      375.87      333.81     28.04 o
  -4   4  14     2116.56     1943.07    124.94 o
  -3   4  14       32.80       15.20      5.67 o
  -2   4  14      955.94      846.55     62.67 o
  -1   4  14      139.33      151.61     16.68 o
   0   4  14       46.23       49.36      6.35 o
   1   4  14     1174.68     1084.88     43.54 o
   2   4  14      176.64      201.14     38.89 o
   3   4  14      332.93      358.99     34.23 o
   4   4  14     1035.30     1003.17     56.54 o
   5   4  14     1326.38     1328.82     66.92 o
   6   4  14      183.14      188.62     23.69 o
   7   4  14     3467.09     3176.68    133.66 o
   8   4  14      916.68      987.98     86.90 o
   9   4  14      125.55      120.44     22.81 o
  10   4  14      107.83       94.22     21.97 o
  11   4  14       71.88       98.50     20.78 o
  12   4  14       52.45       44.72     11.10 o
  13   4  14      189.89      206.79     22.09 o
  14   4  14      736.08      795.01     56.60 o
 -14   5  14       36.53       38.67     17.15 o
 -13   5  14      119.90      143.05     14.75 o
 -12   5  14      363.68      319.01     69.53 o
 -11   5  14       60.57       57.80     12.72 o
 -10   5  14      687.64      601.11     64.05 o
  -9   5  14        4.03       21.12      5.71 o
  -8   5  14        5.21       12.52      8.65 o
  -7   5  14        1.48       21.77      5.32 o
  -6   5  14        0.51        1.22      7.24 o
  -5   5  14      490.74      552.93     42.70 o
  -4   5  14     2389.30     2191.38    100.42 o
  -3   5  14      170.55      176.65     26.17 o
  -2   5  14      148.21      152.87     25.36 o
  -1   5  14      877.99      836.19     52.76 o
   0   5  14      616.86      695.37     53.84 o
   1   5  14        2.05       34.32     10.99 o
   2   5  14      604.13      534.01     61.60 o
   3   5  14      104.11      141.07     25.78 o
   4   5  14      447.84      533.64     72.10 o
   5   5  14      939.07      833.25     82.64 o
   6   5  14        5.70       28.58     16.82 o
   7   5  14      357.63      387.72     58.79 o
   8   5  14       93.19       96.63     18.81 o
   9   5  14        4.85       24.75      8.25 o
  10   5  14        0.50       13.01      9.18 o
  11   5  14        6.73       61.86     16.45 o
  12   5  14        8.79       21.72     11.47 o
  13   5  14      106.16      125.11     19.56 o
  14   5  14       25.02       44.67     15.76 o
 -14   6  14      261.22      278.84     26.60 o
 -13   6  14      148.69      135.84     16.87 o
 -12   6  14      960.00      788.23    111.80 o
 -11   6  14      800.14      745.37    125.25 o
 -10   6  14      487.12      359.51     61.77 o
  -9   6  14      533.83      450.07     33.28 o
  -8   6  14       34.16       22.24      7.59 o
  -7   6  14       61.87       70.66     14.31 o
  -6   6  14        1.34       23.61      8.41 o
  -5   6  14      230.40      264.12     24.96 o
  -4   6  14      603.12      574.43     42.31 o
  -3   6  14     3042.79     2794.97    113.14 o
  -2   6  14      668.14      591.97     55.33 o
  -1   6  14     2159.32     2279.31     95.65 o
   0   6  14      424.52      537.46     55.05 o
   1   6  14      694.90      746.39     62.71 o
   2   6  14      208.22      286.14     28.57 o
   3   6  14     3524.23     3511.26    193.93 o
   4   6  14       69.15       45.98     22.85 o
   5   6  14      942.53      896.68     68.85 o
   6   6  14     2006.39     1959.97    149.33 o
   7   6  14        5.40       16.29      8.93 o
   8   6  14     2252.48     2384.50    144.30 o
   9   6  14       19.11       39.47     24.70 o
  10   6  14      144.69       90.96     22.79 o
  11   6  14        1.85       18.00     15.07 o
  12   6  14      627.02      693.24     56.63 o
  13   6  14      711.26      655.96     59.58 o
 -13   7  14      399.06      353.55     30.14 o
 -12   7  14       18.22       26.98     13.96 o
 -11   7  14      413.23      434.09     52.88 o
 -10   7  14        2.77       14.96      5.34 o
  -9   7  14       34.94       15.13     12.36 o
  -8   7  14     3462.34     3587.98    148.90 o
  -7   7  14      568.50      538.18     39.80 o
  -6   7  14      375.35      502.12     61.84 o
  -5   7  14      844.45      883.16     52.77 o
  -4   7  14      900.14      848.64     81.80 o
  -3   7  14        5.13        0.68      6.67 o
  -2   7  14      644.05      812.22     80.28 o
  -1   7  14     1538.30     1541.95    224.16 o
   0   7  14      813.72      860.23     98.37 o
   1   7  14       44.25       23.92     11.47 o
   2   7  14     2801.47     2819.23    151.73 o
   3   7  14     1666.32     1848.58    347.87 o
   4   7  14      287.53      260.22     31.04 o
   5   7  14       27.04       11.59     17.28 o
   6   7  14     4786.38     4703.52    233.88 o
   7   7  14       48.52       33.10     12.09 o
   8   7  14      494.45      356.78     75.70 o
   9   7  14        0.34       42.25     18.59 o
  10   7  14        5.67       34.33      9.80 o
  11   7  14      238.19      293.88     28.00 o
  12   7  14      527.05      538.34     51.50 o
  13   7  14       52.45       51.69     16.07 o
 -12   8  14       42.83       43.53     10.08 o
 -11   8  14      128.64      103.12     15.66 o
 -10   8  14       66.39       46.86     11.91 o
  -9   8  14        0.34       18.59      7.00 o
  -8   8  14       34.83       44.03     11.63 o
  -7   8  14     3516.98     3757.13    169.07 o
  -6   8  14      506.48      535.13     53.52 o
  -5   8  14     2538.28     2828.19    212.90 o
  -4   8  14        6.02       16.03      7.37 o
  -3   8  14       99.96       96.13     18.79 o
  -2   8  14     1429.80     1302.11     93.53 o
  -1   8  14      271.44      329.26     46.26 o
   0   8  14      137.57      115.52     24.02 o
   1   8  14       36.27       16.96     25.76 o
   2   8  14      311.72      324.54     31.83 o
   3   8  14        1.23       -5.75     12.86 o
   4   8  14     2159.88     2265.05    127.27 o
   5   8  14      141.59      150.27     29.92 o
   6   8  14      394.74      344.65     35.73 o
   7   8  14       55.42       49.59     17.09 o
   8   8  14     1880.57     1822.29    103.67 o
   9   8  14      357.22      315.81     32.84 o
  10   8  14        4.08       26.56     11.05 o
  11   8  14      493.74      490.08     38.67 o
  12   8  14      442.61      404.13     47.15 o
 -11   9  14      284.83      271.15     19.31 o
 -10   9  14        7.38       22.66      7.70 o
  -9   9  14       10.27       17.25     14.68 o
  -8   9  14       12.70       20.56     12.66 o
  -7   9  14     1805.62     1675.69     96.07 o
  -6   9  14       23.07       27.92      8.75 o
  -5   9  14       12.87       16.16     18.94 o
  -4   9  14     1830.35     1755.88    108.48 o
  -3   9  14       54.77       43.32     14.52 o
  -2   9  14       59.73       70.83     15.51 o
  -1   9  14     2315.55     2540.38    147.51 o
   0   9  14      309.13      378.51     47.22 o
   1   9  14     2942.63     3152.21    412.01 o
   2   9  14      250.78      325.88     56.49 o
   3   9  14     1008.00     1090.50     76.91 o
   4   9  14      171.50      246.08     29.52 o
   5   9  14       64.12       78.62     17.15 o
   6   9  14     2052.08     2100.16     93.95 o
   7   9  14      207.52      213.68     30.74 o
   8   9  14      171.84      239.32     30.45 o
   9   9  14      377.60      426.74     65.47 o
  10   9  14      838.16      898.55     76.30 o
  11   9  14       44.87       28.15     12.97 o
 -10  10  14       66.27       50.17     22.65 o
  -9  10  14      509.94      548.27     32.92 o
  -8  10  14      153.43      126.53     16.18 o
  -7  10  14      443.78      538.77     56.82 o
  -6  10  14      588.18      559.24     52.96 o
  -5  10  14       86.84       98.46     19.82 o
  -4  10  14        2.45       18.25     22.12 o
  -3  10  14        3.13       23.23      8.80 o
  -2  10  14     1511.07     1406.31     73.09 o
  -1  10  14      107.99      165.37     46.26 o
   0  10  14      459.98      512.40     95.10 o
   1  10  14        7.64       11.42     11.47 o
   2  10  14      832.09      840.65     84.09 o
   3  10  14       16.89       51.50     30.73 o
   4  10  14        6.73        8.83     25.34 o
   5  10  14        2.23        9.04     30.13 o
   6  10  14       29.12       22.17      9.29 o
   7  10  14       50.96       30.32     12.83 o
   8  10  14      290.49      293.78     27.78 o
   9  10  14      234.57      214.54     27.77 o
  10  10  14       60.24       58.03     14.99 o
  -9  11  14       27.75       39.86     11.67 o
  -8  11  14      294.08      298.36     25.48 o
  -7  11  14       66.38       44.42     11.90 o
  -6  11  14        1.68       28.02      9.96 o
  -5  11  14      811.79      958.99    127.26 o
  -4  11  14      136.38      115.51     19.17 o
  -3  11  14      883.93      955.13     74.11 o
  -2  11  14        0.02        5.44      8.94 o
  -1  11  14      164.09      142.29     50.87 o
   0  11  14        2.56       34.36     11.89 o
   1  11  14       25.79       35.70     13.46 o
   2  11  14      110.15       94.63     17.31 o
   3  11  14       26.51       60.27     14.74 o
   4  11  14       73.14       57.39     32.02 o
   5  11  14       28.57       58.28     15.93 o
   6  11  14      658.68      621.07     62.20 o
   7  11  14       24.72       54.85     18.75 o
   8  11  14        4.54       27.77     12.70 o
  -7  12  14       44.37       55.91     16.61 o
  -6  12  14      837.05      928.84     50.81 o
  -5  12  14       25.00        7.22     13.64 o
  -4  12  14       24.27       24.61     10.15 o
  -3  12  14      288.19      248.33     22.69 o
  -2  12  14       22.74       40.12     12.59 o
  -1  12  14        4.54        6.02      6.77 o
   0  12  14       11.09       13.13     17.79 o
   1  12  14        2.71       16.30      8.13 o
   2  12  14       48.89      100.56     37.00 o
   3  12  14        0.17       11.63     27.46 o
   4  12  14      104.73       65.15     37.69 o
   5  12  14       17.18       33.99     11.06 o
   6  12  14       64.46       66.35     18.82 o
  -3  13  14       21.40       23.51      7.53 o
  -2  13  14      281.93      248.72     33.50 o
  -1  13  14        5.33       28.92     13.19 o
   0  13  14      219.05      182.50     22.09 o
   1  13  14       38.25       19.07     17.88 o
   2  13  14       10.66       35.95     14.56 o
   3  13  14        3.62        7.28      7.03 o
 -15   1  15       44.56       32.29     10.09 o
 -14   1  15      205.24      149.00     21.14 o
 -13   1  15        8.49       11.36      8.29 o
 -12   1  15        0.15       11.68      6.45 o
 -11   1  15      489.90      472.20     36.57 o
 -10   1  15       27.72       32.39     11.98 o
  -9   1  15       14.31       23.92      9.02 o
  -8   1  15      254.63      218.38     24.03 o
  -7   1  15      243.39      219.93     24.79 o
  -6   1  15        0.30        8.02      4.89 o
  -5   1  15     2084.90     2160.65    107.54 o
  -4   1  15     1562.52     1624.61    114.88 o
  -3   1  15     1644.17     1891.19    130.92 o
  -2   1  15      112.03      107.91     32.67 o
  -1   1  15       19.83       13.30      6.23 o
   0   1  15       57.89       47.31      8.00 o
   1   1  15        6.64        3.56      2.26 o
   2   1  15     3261.09     3159.14    125.08 o
   3   1  15      357.33      319.34     30.45 o
   4   1  15     1803.56     1673.57     77.27 o
   5   1  15      156.01      140.90     26.81 o
   6   1  15      502.88      508.87     59.73 o
   7   1  15      175.94      183.83     21.54 o
   8   1  15       28.85       38.43     12.81 o
   9   1  15      146.11      125.39     23.04 o
  10   1  15        7.64       10.91      8.01 o
  11   1  15     1253.27     1445.35     87.52 o
  12   1  15      194.85      194.77     19.35 o
  13   1  15      279.23      359.70     44.69 o
  14   1  15      145.42      138.31     20.38 o
  15   1  15       22.30       56.38     17.61 o
 -15   2  15       84.78       74.24     15.67 o
 -14   2  15       63.46       63.65     13.48 o
 -13   2  15        2.12        2.49      3.86 o
 -12   2  15      267.60      216.27     22.78 o
 -11   2  15      423.39      367.09     34.35 o
 -10   2  15       95.43       48.05     12.15 o
  -9   2  15      846.73      830.03     56.01 o
  -8   2  15     1723.69     1683.09     62.71 o
  -7   2  15     1012.06      949.45     40.69 o
  -6   2  15     1022.64     1116.13     58.02 o
  -5   2  15      700.92      602.73     56.61 o
  -4   2  15     2358.36     2211.43     88.72 o
  -3   2  15       44.69       31.04      6.56 o
  -2   2  15     4950.66     5169.65    220.52 o
  -1   2  15      678.39      791.90     40.27 o
   0   2  15     3370.31     3375.82     97.59 o
   1   2  15     1150.77      981.30     73.40 o
   2   2  15      282.75      234.09     25.53 o
   3   2  15       72.96       59.89     12.39 o
   4   2  15      837.54      867.93     42.44 o
   5   2  15       83.15      107.26     21.59 o
   6   2  15      511.33      504.42     35.91 o
   7   2  15     4842.57     4606.29    143.39 o
   8   2  15       45.89       47.05     17.23 o
   9   2  15      340.34      423.37     35.64 o
  10   2  15      158.34      165.60     40.27 o
  11   2  15      837.25      866.22     57.99 o
  12   2  15      183.00      214.79     27.75 o
  13   2  15      274.19      276.52     26.43 o
  14   2  15       18.42       27.68     10.65 o
  15   2  15      252.66      265.96     28.50 o
 -15   3  15      194.45      174.31     21.79 o
 -14   3  15      187.74      208.32     18.38 o
 -13   3  15       37.98       54.74     11.27 o
 -12   3  15       35.98       59.19     12.19 o
 -11   3  15      208.04      222.57     21.88 o
 -10   3  15       15.62        7.97      7.16 o
  -9   3  15      241.21      226.68     24.64 o
  -8   3  15       71.74       52.94     12.95 o
  -7   3  15      838.45      744.69     65.43 o
  -6   3  15     4254.07     4325.20     94.18 o
  -5   3  15      286.20      317.47     24.24 o
  -4   3  15      891.84      854.80     46.80 o
  -3   3  15        0.77       10.51      4.83 o
  -2   3  15      215.81      208.75     30.16 o
  -1   3  15      207.02      206.34     24.21 o
   0   3  15     1039.32      874.29     26.20 o
   1   3  15     1005.01      877.79     31.84 o
   2   3  15     3418.80     3631.43     62.86 o
   3   3  15       33.70       48.31     14.41 o
   4   3  15      114.37       93.38     23.71 o
   5   3  15       12.91       15.14      7.14 o
   6   3  15        1.29       34.48     14.15 o
   7   3  15      312.83      267.49     48.48 o
   8   3  15      445.20      512.30     36.62 o
   9   3  15      240.86      240.74     28.80 o
  10   3  15        9.06       27.38     10.55 o
  11   3  15      154.73      179.43     21.32 o
  12   3  15       15.21       32.36     10.16 o
  13   3  15      270.42      256.27     32.99 o
  14   3  15      411.08      456.18     46.08 o
 -14   4  15        8.61       13.55      5.10 o
 -13   4  15       12.91       46.09     17.65 o
 -12   4  15      439.62      405.51     33.68 o
 -11   4  15       12.72       14.25      6.25 o
 -10   4  15      337.16      276.31     23.89 o
  -9   4  15       12.68       16.05      5.73 o
  -8   4  15        0.94        3.40      6.61 o
  -7   4  15      972.74     1028.70     54.11 o
  -6   4  15     2387.64     2484.70    219.48 o
  -5   4  15     1730.35     1668.31     79.29 o
  -4   4  15       21.58       33.96      6.24 o
  -3   4  15      754.44      654.44     37.10 o
  -2   4  15       51.03       38.38      8.92 o
  -1   4  15       18.05       14.52      5.46 o
   0   4  15        8.61        8.89      4.88 o
   1   4  15       22.32       23.79      7.69 o
   2   4  15      152.55      142.32     23.76 o
   3   4  15       45.82       41.22     28.38 o
   4   4  15       88.22       95.13     20.72 o
   5   4  15       57.13       47.89     16.43 o
   6   4  15       45.87       36.75     24.28 o
   7   4  15     1650.97     1753.96    100.97 o
   8   4  15      141.12      125.73     24.89 o
   9   4  15       17.47       39.81     12.43 o
  10   4  15       43.50       57.05     15.29 o
  11   4  15       95.85       68.22     23.91 o
  12   4  15       30.81        7.05      9.25 o
  13   4  15       22.66       28.88     10.99 o
  14   4  15      214.05      212.34     32.81 o
 -14   5  15       13.29       29.21      7.36 o
 -13   5  15      102.13      100.56     15.86 o
 -12   5  15      112.80      107.91     21.39 o
 -11   5  15      523.35      565.98     45.74 o
 -10   5  15      845.22      942.84     98.38 o
  -9   5  15       57.97       44.78      9.30 o
  -8   5  15        0.18       16.46      5.63 o
  -7   5  15       27.87       22.83     17.48 o
  -6   5  15     3764.29     3961.46    162.52 o
  -5   5  15     1534.01     1337.05    104.47 o
  -4   5  15     2681.27     2693.61    151.87 o
  -3   5  15     1812.34     1960.92    135.74 o
  -2   5  15       66.84       63.27     16.82 o
  -1   5  15     2230.37     2198.40    133.57 o
   0   5  15     1734.27     1950.63    111.60 o
   1   5  15      639.04      752.04     37.64 o
   2   5  15     5921.46     6319.19    347.13 o
   3   5  15     4352.14     4527.18    134.62 o
   4   5  15     1419.11     1447.08     91.92 o
   5   5  15     3644.53     3494.47    137.00 o
   6   5  15     2204.05     2212.56    118.92 o
   7   5  15      623.74      734.11     60.06 o
   8   5  15       35.25       18.82      9.35 o
   9   5  15        9.63       16.84      8.76 o
  10   5  15      239.41      224.21     32.26 o
  11   5  15       22.21       25.41     10.74 o
  12   5  15      363.67      377.79     40.18 o
  13   5  15     1048.97     1259.51     74.65 o
  14   5  15        4.21        2.46      9.99 o
 -13   6  15      302.61      284.00     34.58 o
 -12   6  15      247.54      192.87     19.94 o
 -11   6  15        2.51       14.36     11.60 o
 -10   6  15       61.62       46.51     16.86 o
  -9   6  15      151.27       40.03     64.09 o
  -8   6  15      132.39      126.54     41.46 o
  -7   6  15     2554.15     2821.81     96.15 o
  -6   6  15      556.58      606.48     44.85 o
  -5   6  15       55.46       23.72     15.37 o
  -4   6  15       38.27       28.71      9.85 o
  -3   6  15      517.30      466.80     38.84 o
  -2   6  15      219.25      230.33     24.86 o
  -1   6  15       22.71       27.89      8.98 o
   0   6  15      191.08      182.27     24.37 o
   1   6  15      500.64      569.06     63.26 o
   2   6  15      199.43      188.80     26.91 o
   3   6  15      701.01      636.15     62.38 o
   4   6  15        9.66       13.18      6.82 o
   5   6  15      654.64      593.05     49.48 o
   6   6  15       15.98       83.30     43.27 o
   7   6  15      192.60      189.80     27.40 o
   8   6  15      107.35       77.38     16.97 o
   9   6  15      330.53      277.80     33.51 o
  10   6  15      805.24      802.49    125.20 o
  11   6  15      251.82      221.53     25.48 o
  12   6  15     1195.49     1391.24    129.52 o
  13   6  15      122.35      119.94     23.17 o
 -13   7  15       40.30       51.63     10.76 o
 -12   7  15     1371.79     1416.35     65.22 o
 -11   7  15      295.20      248.59     17.30 o
 -10   7  15       80.92       95.29     13.62 o
  -9   7  15      258.19      164.09     26.99 o
  -8   7  15      404.00      414.97     26.93 o
  -7   7  15      209.20      295.83     42.66 o
  -6   7  15      266.97      256.37     24.56 o
  -5   7  15       30.15       28.84      7.00 o
  -4   7  15      266.33      210.78     25.33 o
  -3   7  15       33.34       71.70     19.67 o
  -2   7  15      561.95      562.12     43.12 o
  -1   7  15       26.64       22.63      9.92 o
   0   7  15     2296.70     2342.97    127.03 o
   1   7  15      248.42      285.21     44.21 o
   2   7  15     4061.18     4160.13    133.08 o
   3   7  15      430.21      439.35     46.37 o
   4   7  15      388.99      430.02     85.42 o
   5   7  15      162.27      265.07     37.50 o
   6   7  15       21.03       19.67      9.15 o
   7   7  15        0.19       39.75     14.38 o
   8   7  15     1238.18     1138.75     48.90 o
   9   7  15      194.91      185.77     20.77 o
  10   7  15      307.23      274.62     28.64 o
  11   7  15       60.91       60.18     20.60 o
  12   7  15       97.86       84.77     18.22 o
 -12   8  15      138.78      115.28     18.00 o
 -11   8  15        0.57       10.40      7.51 o
 -10   8  15       13.60       27.35      8.34 o
  -9   8  15        0.60       15.27      8.12 o
  -8   8  15       97.14       97.99     22.54 o
  -7   8  15       85.06       62.80     13.33 o
  -6   8  15     1874.11     2050.78     96.32 o
  -5   8  15       47.86       49.02     12.00 o
  -4   8  15       85.58       94.82     28.71 o
  -3   8  15      432.76      418.76     35.40 o
  -2   8  15      176.09      136.22     25.74 o
  -1   8  15      242.66      237.40     30.19 o
   0   8  15      209.13      243.53     28.71 o
   1   8  15     1641.34     1701.80    243.65 o
   2   8  15      500.88      568.88     47.15 o
   3   8  15     2088.12     2083.08    180.99 o
   4   8  15      293.06      332.38     39.78 o
   5   8  15       24.97       22.71     10.31 o
   6   8  15      335.44      371.87     35.06 o
   7   8  15     1811.97     1623.63    252.91 o
   8   8  15      136.43      114.41     17.34 o
   9   8  15       41.02       41.59     12.95 o
  10   8  15        9.62       20.37      9.35 o
  11   8  15      235.92      267.01     26.76 o
 -11   9  15      159.28      164.53     30.70 o
 -10   9  15      212.82      214.27     31.22 o
  -9   9  15      276.44      293.35     32.17 o
  -8   9  15        3.52       19.04     11.61 o
  -7   9  15     1827.05     1649.11     79.07 o
  -6   9  15       74.91      124.86     17.32 o
  -5   9  15      702.58      697.70     83.35 o
  -4   9  15       22.90       25.35     10.74 o
  -3   9  15      627.63      633.87     57.85 o
  -2   9  15        0.12       31.61     11.24 o
  -1   9  15      979.46      897.01     77.18 o
   0   9  15      272.92      368.08     36.11 o
   1   9  15      855.45      965.55     83.44 o
   2   9  15      746.19      769.49     48.84 o
   4   9  15      136.90      105.49     22.32 o
   5   9  15      346.74      323.49     30.48 o
   6   9  15      162.66      146.56     20.01 o
   7   9  15      833.26      998.47     89.85 o
   8   9  15      477.90      464.83     40.95 o
   9   9  15      147.87      135.95     19.30 o
  10   9  15        0.09       15.69     10.03 o
 -10  10  15      579.53      567.73     37.01 o
  -9  10  15      136.23      133.61     17.52 o
  -8  10  15        8.11       15.55      7.69 o
  -7  10  15      165.92      107.71     18.48 o
  -6  10  15      530.24      515.50     45.79 o
  -5  10  15      450.23      458.67     45.58 o
  -4  10  15      294.56      311.02     38.43 o
  -3  10  15       49.39       80.57     35.71 o
  -2  10  15       57.48       50.07     15.69 o
  -1  10  15      696.98      692.97     52.26 o
   0  10  15       83.99       71.23     39.53 o
   1  10  15     1377.46     1453.51     93.23 o
   2  10  15       46.61       88.19     36.86 o
   3  10  15       10.70       30.73     16.03 o
   4  10  15       10.03       24.79     12.72 o
   5  10  15       47.04       72.80     19.63 o
   6  10  15        5.23       53.14     18.51 o
   7  10  15      578.46      633.03     65.15 o
   8  10  15      417.31      455.74     47.92 o
   9  10  15     1921.53     2081.04    143.85 o
  -8  11  15        5.72       20.24     13.02 o
  -7  11  15      229.56      191.60     20.58 o
  -6  11  15       97.24      121.35     20.70 o
  -5  11  15      351.62      285.23     25.20 o
  -4  11  15        0.23       13.61     16.03 o
  -3  11  15      496.99      475.13     62.59 o
  -2  11  15      241.86      229.94     27.72 o
  -1  11  15      452.43      409.33     39.89 o
   0  11  15      969.60      976.24     93.11 o
   1  11  15       62.58       66.41     24.83 o
   2  11  15        0.11       22.08      9.74 o
   3  11  15        2.19       27.04     10.65 o
   4  11  15      230.48      288.78     32.58 o
   5  11  15      395.13      405.75     43.77 o
   6  11  15      485.22      506.89     52.28 o
   7  11  15      196.67      240.67     71.92 o
   8  11  15        0.10       -3.93      7.56 o
  -6  12  15       42.07       29.24     15.61 o
  -5  12  15      746.11      772.32    109.94 o
  -4  12  15      163.50      155.94     22.89 o
  -3  12  15      442.56      369.78     40.50 o
  -2  12  15       37.34       12.30      8.43 o
  -1  12  15      541.39      487.84     56.86 o
   0  12  15       86.91       62.08     19.08 o
   1  12  15      352.06      354.35     38.11 o
   2  12  15       81.69       30.72     13.04 o
   3  12  15      894.01      960.01     84.92 o
   4  12  15     1111.73     1258.44    101.97 o
   5  12  15      911.11     1043.69     72.60 o
  -1  13  15       65.65       85.78     30.04 o
   0  13  15       26.30       40.56     28.43 o
   1  13  15       34.19       55.91     12.79 o
 -15   0  16       38.76       59.07     18.89 o
 -14   0  16      597.49      405.65     56.03 o
 -13   0  16       22.30       21.10      9.22 o
 -12   0  16       36.14       76.43     44.92 o
 -11   0  16      811.57      893.99     84.59 o
 -10   0  16       13.98       36.68     25.89 o
  -9   0  16       61.18       87.64     25.94 o
  -8   0  16      654.08      607.10     68.51 o
  -7   0  16      228.50      163.11     18.42 o
  -6   0  16     2935.10     3148.07    253.32 o
  -5   0  16      628.49      701.73    110.31 o
  -4   0  16     1319.19     1350.57    137.31 o
  -3   0  16      500.89      619.26     89.02 o
  -2   0  16     9268.36    10887.04    449.98 o
  -1   0  16       39.14      378.93     54.74 o
   0   0  16      647.50      579.12     53.96 o
   1   0  16      693.71      590.55    113.16 o
   2   0  16     3643.77     3276.63    111.60 o
   3   0  16     8157.24     7634.10    311.20 o
   4   0  16     1914.34     1826.16    103.67 o
   5   0  16     1903.66     1991.67    166.98 o
   6   0  16       32.51       21.19     11.52 o
   7   0  16      312.49      328.80     42.11 o
   8   0  16       25.22       24.24     13.82 o
   9   0  16      725.28      813.42     88.10 o
  10   0  16     2875.98     3199.22    221.81 o
  11   0  16     1841.83     1983.74    205.59 o
  12   0  16     8068.29     9319.64   4306.79 o
  13   0  16       40.19       28.75     15.57 o
  14   0  16      695.03      690.58     63.68 o
 -15   1  16        8.79       22.06      6.23 o
 -14   1  16       34.89       18.75      8.11 o
 -13   1  16     3164.47     3292.65    169.64 o
 -12   1  16      405.11      376.09     45.60 o
 -11   1  16     1620.76     1549.35    124.98 o
 -10   1  16      589.51      439.39     32.06 o
  -9   1  16      284.20      272.14     27.77 o
  -8   1  16     1600.47     1665.42     91.92 o
  -7   1  16      181.17      112.70     19.29 o
  -6   1  16     3224.30     3210.85    103.37 o
  -5   1  16        4.52       -1.14     28.29 o
  -4   1  16     1455.07     1322.33     72.60 o
  -3   1  16      670.43      718.98     71.93 o
  -2   1  16     3450.26     3856.04    191.12 o
  -1   1  16     1628.74     1760.23    148.62 o
   0   1  16     3373.72     3176.90     96.78 o
   1   1  16     3721.16     3497.70     99.62 o
   2   1  16     4719.31     4948.01     38.70 o
   3   1  16      140.70      162.57     23.56 o
   4   1  16      426.27      561.01     77.04 o
   5   1  16       54.85      103.52     60.17 o
   6   1  16     2457.44     2206.10     96.18 o
   7   1  16     1109.16     1262.07     92.68 o
   8   1  16     1842.69     1731.86     70.70 o
   9   1  16       56.58       42.19     15.25 o
  10   1  16     1163.14     1264.83     84.69 o
  11   1  16       59.74       53.74     20.37 o
  12   1  16       78.55      117.03     18.70 o
  13   1  16      153.30      145.07     23.22 o
  14   1  16     2829.76     3161.02     58.01 o
 -15   2  16     1575.91     1766.27     57.50 o
 -14   2  16      578.21      511.59     77.92 o
 -13   2  16     1248.98     1337.23     75.32 o
 -12   2  16      225.59      233.00     24.79 o
 -11   2  16      324.25      330.65     26.40 o
 -10   2  16        0.24        7.13      8.44 o
  -9   2  16       32.03       11.78      9.60 o
  -8   2  16      166.81       82.77     17.33 o
  -7   2  16       51.61       76.56     22.45 o
  -6   2  16       87.93       92.91     19.31 o
  -5   2  16      336.78      232.58     22.04 o
  -4   2  16      455.31      356.98     26.18 o
  -3   2  16     1185.88     1092.96     30.25 o
  -2   2  16       77.83       73.25     12.95 o
  -1   2  16     2546.89     2571.10    103.76 o
   0   2  16     2609.23     2439.60     68.55 o
   1   2  16      629.73      600.46     37.03 o
   2   2  16     1694.56     1661.82     56.05 o
   3   2  16     1919.40     2046.52    146.38 o
   4   2  16      581.94      644.41     77.22 o
   5   2  16     1777.96     2003.74    178.77 o
   6   2  16      252.42      230.38     38.15 o
   7   2  16      225.61      261.99     41.28 o
   8   2  16      107.86      101.55     29.12 o
   9   2  16       51.98       60.87     14.25 o
  10   2  16      888.68     1028.09    101.92 o
  11   2  16       39.05       41.46     14.05 o
  12   2  16       15.03       32.80     11.56 o
  13   2  16        2.21       35.32     13.19 o
  14   2  16      163.71      191.87     40.04 o
 -14   3  16      279.85      251.44     27.29 o
 -13   3  16       79.38       64.56     12.96 o
 -12   3  16      295.48      309.01     25.77 o
 -11   3  16       73.19       61.99     12.16 o
 -10   3  16       51.81       53.22     14.37 o
  -9   3  16     1023.70      992.11     62.81 o
  -8   3  16       71.43       43.35      9.37 o
  -7   3  16     1143.08      987.81     48.11 o
  -6   3  16      277.59      215.49     22.09 o
  -5   3  16      361.80      440.38     31.71 o
  -4   3  16       57.91       46.08     10.75 o
  -3   3  16      485.29      447.57     47.18 o
  -2   3  16        1.65        7.97      4.87 o
  -1   3  16      569.10      428.84     80.74 o
   0   3  16     2831.87     2724.56     64.88 o
   1   3  16     3224.09     3377.29     59.38 o
   2   3  16      428.29      279.31     28.38 o
   3   3  16      367.82      364.62     28.17 o
   4   3  16     1284.75     1345.73     71.97 o
   5   3  16     2689.62     2783.58     92.09 o
   6   3  16       10.91       13.84      5.10 o
   7   3  16        2.88       17.14      7.88 o
   8   3  16      744.26      674.15     57.72 o
   9   3  16      101.60      107.12     13.08 o
  10   3  16     1006.40     1116.50     68.34 o
  11   3  16       14.17       37.72     11.53 o
  12   3  16      300.63      314.97     45.06 o
  13   3  16        0.43       14.63      8.63 o
  14   3  16     1602.49     1801.35    111.31 o
 -14   4  16      150.79      158.99     26.75 o
 -13   4  16      336.19      355.32     48.43 o
 -12   4  16       14.38       28.04      8.09 o
 -11   4  16      723.88      703.72     49.71 o
 -10   4  16     1307.28     1298.63     61.48 o
  -9   4  16      524.38      488.40     35.11 o
  -8   4  16     3707.45     3916.71    132.88 o
  -7   4  16       61.08       40.41     13.32 o
  -6   4  16      158.08      173.62     19.64 o
  -5   4  16       15.67       22.24     28.21 o
  -4   4  16     1264.93     1102.82     92.19 o
  -3   4  16        2.31       20.27     14.10 o
  -2   4  16     2219.42     1890.18    218.21 o
  -1   4  16      275.20      324.44     48.15 o
   0   4  16     2297.42     2261.30     91.37 o
   1   4  16      211.07      280.77     46.12 o
   2   4  16      172.90      227.71     32.68 o
   3   4  16      802.96      760.45     74.59 o
   4   4  16      255.06      261.71     26.85 o
   5   4  16      884.92     1004.03     67.99 o
   6   4  16     3814.39     3890.07    120.27 o
   7   4  16      223.48      209.02     26.84 o
   8   4  16     1221.04     1243.94     57.86 o
   9   4  16      940.03     1001.06     78.09 o
  10   4  16      238.74      287.79     32.42 o
  11   4  16     1844.84     2042.78    102.39 o
  12   4  16       37.84       80.42     31.29 o
  13   4  16      199.82      207.63     33.51 o
  14   4  16      303.20      332.94     63.12 o
 -14   5  16       15.98       37.66     13.12 o
 -13   5  16      925.77      962.42     31.26 o
 -12   5  16      275.62      254.07     17.62 o
 -11   5  16       37.77       38.15      8.51 o
 -10   5  16      113.33       91.90     16.35 o
  -9   5  16       18.77       17.22     12.43 o
  -8   5  16      263.39      223.27     21.77 o
  -7   5  16       83.62      114.83     18.68 o
  -6   5  16        3.74        7.41     22.42 o
  -5   5  16      523.53      568.76     46.76 o
  -4   5  16       28.18       12.89      9.04 o
  -3   5  16      156.97      113.29     19.78 o
  -2   5  16       40.28       41.99     12.18 o
  -1   5  16     1080.73      955.45     58.52 o
   0   5  16     2085.60     2123.09    114.96 o
   1   5  16      985.13     1087.74     72.22 o
   2   5  16      407.50      393.85     56.86 o
   3   5  16      271.77      234.23     27.36 o
   4   5  16      459.62      419.50     37.14 o
   5   5  16       31.39       48.88     18.67 o
   6   5  16      934.90      963.66     71.23 o
   7   5  16      411.30      478.42     96.39 o
   8   5  16     1663.20     1484.95    107.54 o
   9   5  16       40.25       72.69     17.38 o
  10   5  16      209.07      199.40     19.43 o
  11   5  16       50.66       59.98     13.83 o
  12   5  16       54.47       77.58     18.99 o
  13   5  16      128.16      136.10     20.87 o
 -13   6  16        2.43       12.37      6.98 o
 -12   6  16      708.37      731.97     35.87 o
 -11   6  16       89.11       84.94     13.44 o
 -10   6  16      303.16      315.79     28.27 o
  -9   6  16     1463.83     1507.18    114.62 o
  -8   6  16       87.03      112.14     17.55 o
  -7   6  16      435.38      369.82     33.09 o
  -6   6  16      228.56      309.73     29.45 o
  -5   6  16      846.81      813.39     93.06 o
  -4   6  16     1209.85     1172.55     66.30 o
  -3   6  16     3102.56     3049.90    118.24 o
  -2   6  16      242.96      173.34     27.46 o
  -1   6  16      591.85      595.47     37.90 o
   0   6  16       47.34       70.35     23.53 o
   1   6  16        0.77        5.46      9.91 o
   2   6  16        0.97        8.95     14.19 o
   3   6  16       78.50       47.56     15.80 o
   4   6  16      196.42      203.54     26.01 o
   5   6  16     3639.70     3803.12    244.85 o
   6   6  16       29.57       54.62     15.60 o
   7   6  16     1995.44     1870.27    132.42 o
   8   6  16      380.46      341.33     45.58 o
   9   6  16      106.09      107.05     23.41 o
  10   6  16       47.98       30.51     11.29 o
  11   6  16       95.14      111.39     21.40 o
  12   6  16       24.30       50.73     18.98 o
 -12   7  16      445.29      379.62     32.89 o
 -11   7  16       32.65       21.97      6.89 o
 -10   7  16      595.82      474.81     84.52 o
  -9   7  16      353.15      360.29     24.30 o
  -8   7  16        1.63       18.46      7.02 o
  -7   7  16      731.58      657.81     46.31 o
  -6   7  16     1173.82     1230.16     56.54 o
  -5   7  16       21.57       27.02     12.17 o
  -4   7  16       35.00       23.41      7.46 o
  -3   7  16     2774.56     2837.64    197.25 o
  -2   7  16      219.67      239.74     30.73 o
  -1   7  16      500.05      498.09     56.26 o
   0   7  16     1654.40     1680.24    129.70 o
   1   7  16      407.89      432.59     37.11 o
   2   7  16     4832.55     5126.21    168.32 o
   3   7  16      239.49      207.98     49.21 o
   4   7  16     3738.89     3829.11    345.52 o
   5   7  16      682.53      579.54     52.06 o
   6   7  16      154.13      155.55     24.60 o
   8   7  16      146.55      117.78     18.13 o
   9   7  16      674.38      591.27     92.95 o
  10   7  16      775.66      870.41     94.34 o
  11   7  16      812.99      899.21     56.07 o
  12   7  16      612.98      663.00     57.90 o
 -11   8  16       56.38       38.15      9.79 o
 -10   8  16        9.36       33.61      8.50 o
  -9   8  16       11.34       22.87     13.78 o
  -8   8  16     3764.96     4064.91    127.12 o
  -7   8  16      264.56      283.96     24.86 o
  -6   8  16     2283.95     2228.11    133.60 o
  -5   8  16      732.24      775.16     52.83 o
  -4   8  16     1330.97     1274.01     50.18 o
  -3   8  16      483.65      467.58     41.74 o
  -2   8  16      116.95      124.96     15.24 o
  -1   8  16      461.88      489.67     55.71 o
   0   8  16      135.93      211.68     26.94 o
   1   8  16     4241.47     4700.55    390.68 o
   2   8  16       31.72       24.29      9.85 o
   3   8  16     2536.99     2606.49    157.69 o
   4   8  16      440.80      401.76     37.18 o
   5   8  16      310.80      315.77     32.71 o
   6   8  16      626.62      533.10    109.61 o
   7   8  16       82.15       79.84     29.49 o
   8   8  16      679.80      658.31     83.43 o
   9   8  16     2323.92     2403.66    133.57 o
  10   8  16      416.79      422.08     34.54 o
  11   8  16      276.94      252.33     30.40 o
 -10   9  16      291.56      302.19     25.76 o
  -9   9  16        2.84        0.46      8.30 o
  -8   9  16      203.95      176.36     18.30 o
  -7   9  16     1560.56     1557.65    102.03 o
  -6   9  16      257.03      295.88     41.71 o
  -5   9  16      943.44      903.54     68.14 o
  -4   9  16     1126.69     1062.83     61.97 o
  -3   9  16        6.67       27.21      9.32 o
  -2   9  16        0.06       12.50      7.88 o
  -1   9  16      218.52      240.64     53.63 o
   0   9  16      233.55      251.84     28.93 o
   1   9  16        3.57       15.85      7.92 o
   2   9  16       52.99       30.55     15.71 o
   3   9  16      747.35      756.89     48.17 o
   4   9  16       97.61      103.65     25.80 o
   5   9  16        0.65       36.85     12.35 o
   6   9  16      146.57      152.20     23.88 o
   7   9  16      216.49      211.14     50.96 o
   8   9  16       47.72       65.71     40.32 o
   9   9  16      753.25      780.88     62.47 o
  10   9  16        4.14       23.02      9.49 o
  -9  10  16      122.69      136.25     20.47 o
  -8  10  16       17.02       23.81      7.76 o
  -7  10  16        0.06       11.64     10.09 o
  -6  10  16      759.96      808.93     57.81 o
  -5  10  16     1380.62     1295.99     95.24 o
  -4  10  16      678.65      722.58     77.07 o
  -3  10  16        3.71       26.85      8.21 o
  -2  10  16       72.29       57.02     12.40 o
  -1  10  16      686.54      567.66     45.54 o
   0  10  16        2.01       29.89     11.61 o
   1  10  16      738.01      713.28     49.40 o
   2  10  16      801.97      957.09     80.79 o
   3  10  16      414.91      462.27     68.10 o
   4  10  16        0.02       35.68      9.35 o
   5  10  16     1286.25     1130.54    211.26 o
   6  10  16      275.64      179.00     25.16 o
   7  10  16       37.36       34.50     14.04 o
   8  10  16      253.80      260.01     29.95 o
   9  10  16      245.34      277.67     26.56 o
  -7  11  16      193.02      167.92     24.46 o
  -6  11  16       41.00       21.42     12.26 o
  -5  11  16      421.19      443.37     90.26 o
  -4  11  16      292.06      268.27     23.29 o
  -3  11  16        8.52       19.44     11.89 o
  -2  11  16      202.16      159.55     17.67 o
  -1  11  16       28.92       70.48     15.97 o
   0  11  16      213.65      195.03     21.61 o
   1  11  16      638.74      613.49     54.18 o
   2  11  16       24.74       40.15     22.90 o
   3  11  16        1.28       21.49     10.07 o
   4  11  16       55.87      141.32     22.07 o
   5  11  16      790.99      771.84     85.65 o
   6  11  16       71.89       60.93     15.84 o
   7  11  16      262.47      317.00     60.59 o
  -5  12  16      118.28       98.66     21.58 o
  -4  12  16       17.72       38.26     13.23 o
  -3  12  16      306.30      322.03     31.69 o
  -2  12  16       35.44       17.07     14.42 o
  -1  12  16       48.94       -4.52     15.67 o
   0  12  16       66.49       80.23     21.29 o
   1  12  16      565.22      571.94     39.96 o
   2  12  16        0.36       17.72     11.47 o
   3  12  16     1320.40     1429.16     99.62 o
   4  12  16        1.40       31.11     16.50 o
 -14   1  17       23.73       17.23      9.49 o
 -13   1  17        2.94        7.56      7.67 o
 -12   1  17      250.34      209.96     29.26 o
 -11   1  17      235.26      235.80     45.15 o
 -10   1  17     1350.35     1327.40     61.88 o
  -9   1  17      126.24       95.04     10.91 o
  -8   1  17       13.17        6.52      2.80 o
  -7   1  17      345.35      286.57     35.03 o
  -6   1  17     3286.64     3106.53    125.94 o
  -5   1  17     1748.22     2060.87    103.78 o
  -4   1  17     1214.91     1272.87     90.00 o
  -3   1  17     1694.48     1872.72    136.73 o
  -2   1  17     2043.58     2349.86    226.60 o
  -1   1  17     5165.54     4902.76    110.40 o
   0   1  17      108.16      155.64     29.86 o
   1   1  17      521.78      485.40     37.71 o
   2   1  17        1.49        7.64     14.51 o
   3   1  17     6970.90     7264.57    215.39 o
   4   1  17      185.61      347.82     48.10 o
   5   1  17        2.98       49.58     28.75 o
   6   1  17     1725.82     1748.32     81.34 o
   7   1  17       12.72       24.97      8.66 o
   8   1  17       65.02       76.10     18.49 o
   9   1  17       32.02       35.24      9.70 o
  10   1  17      246.35      293.98     23.55 o
  11   1  17       22.81       44.53     14.41 o
  12   1  17     1002.64     1090.64     92.29 o
  13   1  17       57.14       67.60     17.91 o
  14   1  17      184.43      158.61     23.95 o
 -14   2  17       22.56        1.21     16.50 o
 -13   2  17      187.86      178.71     25.71 o
 -12   2  17      226.19      220.41     28.43 o
 -11   2  17        6.59        8.49      5.39 o
 -10   2  17       67.26       56.45     14.91 o
  -9   2  17     2038.09     2056.72     65.55 o
  -8   2  17     1550.90     1330.94     82.55 o
  -7   2  17      742.64      658.67     41.66 o
  -6   2  17        2.14       -2.38      6.26 o
  -5   2  17     2085.39     2060.87     64.43 o
  -4   2  17      243.88      193.37     33.77 o
  -3   2  17        1.29        1.07      3.20 o
  -2   2  17       86.92       57.66     12.38 o
  -1   2  17      489.27      334.31     35.69 o
   0   2  17      326.01      241.60     22.05 o
   1   2  17       35.32       46.10     11.45 o
   2   2  17       86.60       75.98     13.72 o
   3   2  17      262.10      269.30     25.88 o
   4   2  17        1.82        0.22      4.29 o
   5   2  17        4.84       27.62      9.51 o
   6   2  17      139.62      185.60     28.94 o
   7   2  17      879.68      965.61     66.72 o
   8   2  17       76.37       65.34     15.54 o
   9   2  17      813.27      843.13     62.09 o
  10   2  17      227.06      287.40     32.11 o
  11   2  17        6.58       20.05     13.91 o
  12   2  17      134.30      154.89     19.02 o
  13   2  17      302.99      271.56     26.53 o
  14   2  17       34.99       47.74     12.38 o
 -14   3  17       15.18       21.76     12.95 o
 -13   3  17       54.81       58.81     15.64 o
 -12   3  17       91.82       85.43     14.44 o
 -11   3  17       22.62       20.11      8.76 o
 -10   3  17      290.76      239.69     46.68 o
  -9   3  17       29.00       23.50      9.66 o
  -8   3  17        3.80       15.15      5.73 o
  -7   3  17      541.34      520.66     39.65 o
  -6   3  17      286.68      350.95     31.56 o
  -5   3  17      384.96      358.23     34.37 o
  -4   3  17     2071.80     2082.55     91.87 o
  -3   3  17     7614.56     8318.06    227.58 o
  -2   3  17       27.49      299.49     32.99 o
  -1   3  17       49.06       24.59     16.26 o
   0   3  17     2159.68     2094.11     67.71 o
   1   3  17       60.35      139.38     29.25 o
   2   3  17     1151.71     1096.02     23.14 o
   3   3  17      431.45      431.91     30.50 o
   4   3  17      445.69      415.39     26.54 o
   5   3  17      168.45      156.18     21.16 o
   6   3  17     1585.29     1495.46    118.65 o
   7   3  17      796.66      878.74     46.07 o
   8   3  17      348.12      385.33     72.71 o
   9   3  17       46.49       54.63     14.07 o
  10   3  17      750.09      834.34     61.29 o
  11   3  17       64.57       59.16     20.73 o
  12   3  17       40.16       28.82     11.57 o
  13   3  17       13.37       17.60     23.31 o
 -14   4  17       34.15       41.78     38.15 o
 -13   4  17        0.79       15.44      8.48 o
 -12   4  17      135.55      163.31     32.94 o
 -11   4  17      182.94      176.04     25.62 o
 -10   4  17      117.04       85.04     17.11 o
  -9   4  17       48.22       46.34     11.00 o
  -8   4  17       10.28        7.18      7.17 o
  -7   4  17      123.39      233.89     29.80 o
  -6   4  17      665.01      674.14     62.09 o
  -5   4  17      573.33      663.02     94.64 o
  -4   4  17      358.44      293.07     29.20 o
  -3   4  17      405.22      390.54     42.85 o
  -2   4  17       67.79       39.53     20.92 o
  -1   4  17     1327.97     1216.95     52.81 o
   0   4  17     2496.41     2658.11    100.20 o
   1   4  17     3834.43     4229.09    123.68 o
   2   4  17      624.21      752.54     70.05 o
   3   4  17      293.31      289.69     29.71 o
   4   4  17      118.38      136.04     23.03 o
   5   4  17     1897.57     1847.34    110.77 o
   6   4  17      794.30      727.78     60.64 o
   7   4  17      187.59      201.38     28.60 o
   8   4  17      392.66      345.22     32.41 o
   9   4  17        0.34       15.37     21.52 o
  10   4  17      558.64      586.35     67.92 o
  11   4  17      162.83      132.03     57.87 o
  12   4  17       36.81       86.73     22.90 o
  13   4  17        5.01       27.41      9.28 o
 -13   5  17      123.09       78.30     30.78 o
 -12   5  17        1.76       29.01     11.51 o
 -11   5  17       76.08       86.26     14.68 o
 -10   5  17       39.23       18.60     14.03 o
  -9   5  17       99.66       83.69     21.37 o
  -8   5  17      426.13      374.47     29.02 o
  -7   5  17      140.85      125.66     11.53 o
  -6   5  17       45.39       52.77     19.71 o
  -5   5  17      853.37      733.52     62.62 o
  -4   5  17      620.25      515.47     80.68 o
  -3   5  17     1229.48     1134.16     62.94 o
  -2   5  17      354.91      329.80     30.35 o
  -1   5  17     1009.21      934.51     74.31 o
   0   5  17      273.85      258.48     45.89 o
   1   5  17      202.10      163.46     21.20 o
   2   5  17      159.17      138.87     22.29 o
   3   5  17       46.37       40.95     11.97 o
   4   5  17       31.64       46.54     21.56 o
   5   5  17      662.15      576.61     47.39 o
   6   5  17      634.79      609.71     53.66 o
   7   5  17       12.04       15.57      8.78 o
   8   5  17      124.41      112.20     30.69 o
   9   5  17      582.54      573.76     47.72 o
  10   5  17      525.25      524.86     45.16 o
  11   5  17     1398.42     1473.78     78.22 o
  12   5  17       55.57       40.39     20.73 o
  13   5  17      475.78      537.45     45.46 o
 -13   6  17       35.11       29.21     15.71 o
 -12   6  17       47.32       54.12     14.08 o
 -11   6  17      787.34      866.41     80.49 o
 -10   6  17       87.14       95.40     13.21 o
  -9   6  17      822.41      773.89     39.50 o
  -8   6  17       40.25       24.17     19.63 o
  -7   6  17      291.49      209.06     22.97 o
  -6   6  17      399.14      326.52     28.75 o
  -5   6  17     3440.24     3548.50    343.02 o
  -4   6  17       80.53       64.46     14.77 o
  -3   6  17      231.69      215.63     28.33 o
  -2   6  17      183.52      158.40     24.30 o
  -1   6  17      262.51      257.23     31.20 o
   0   6  17        0.50       18.40      5.35 o
   1   6  17       18.73       14.05      6.93 o
   2   6  17     1907.81     1761.68    126.11 o
   3   6  17       65.13       42.83     14.24 o
   4   6  17      746.30      776.13     48.15 o
   5   6  17     1547.36     1720.72     92.93 o
   6   6  17        2.25       24.64      7.30 o
   7   6  17        6.06       20.40      6.80 o
   8   6  17      165.19      135.12     35.39 o
   9   6  17       57.61       69.68     13.37 o
  10   6  17       24.35       32.59     18.02 o
  11   6  17      311.57      282.61     29.32 o
  12   6  17      299.03      289.87     31.17 o
 -12   7  17       90.89      109.72     37.41 o
 -11   7  17       14.37       56.47     14.70 o
 -10   7  17        0.49       15.01     10.28 o
  -9   7  17       40.61       26.00      7.31 o
  -8   7  17       95.17       88.92     21.37 o
  -7   7  17     1781.91     1664.14    103.94 o
  -6   7  17       11.10       29.52      8.04 o
  -5   7  17       90.33       81.24     23.08 o
  -4   7  17      113.76      108.27     13.43 o
  -3   7  17      784.57      755.23     50.18 o
  -2   7  17     1164.37     1049.63     45.54 o
  -1   7  17        7.09       28.74     10.03 o
   0   7  17     1550.94     1485.60     61.79 o
   1   7  17      406.85      342.44     35.65 o
   2   7  17     1400.08     1276.89    167.85 o
   3   7  17      438.58      419.92     32.14 o
   4   7  17      132.64      113.91     13.68 o
   5   7  17      123.26      151.09     57.41 o
   6   7  17      798.41      826.91     71.97 o
   7   7  17     1351.87     1436.45    103.00 o
   8   7  17      380.71      412.05     34.46 o
   9   7  17        7.88       24.20      9.83 o
  10   7  17       17.18       -8.28     10.92 o
  11   7  17      668.22      602.09     44.59 o
 -11   8  17       64.71       65.26     17.90 o
 -10   8  17       15.94       26.51      9.70 o
  -9   8  17      242.75      239.53     32.20 o
  -8   8  17      620.87      550.64     47.93 o
  -7   8  17      112.28      219.63     39.19 o
  -6   8  17        5.44        9.46      6.52 o
  -5   8  17      195.03      181.83     18.61 o
  -4   8  17       62.66       67.13     13.60 o
  -3   8  17        0.23       18.62      7.44 o
  -2   8  17      906.81      868.41    104.55 o
  -1   8  17      173.19      192.25     29.12 o
   0   8  17     1707.45     1540.90    166.61 o
   1   8  17      108.21       89.38     17.65 o
   2   8  17     2021.66     2008.24    149.33 o
   3   8  17       11.23       35.21     43.36 o
   4   8  17       79.95       94.48     19.89 o
   5   8  17      244.39      279.00     31.86 o
   6   8  17       15.18       34.00     10.26 o
   7   8  17      169.74      178.20     24.93 o
   8   8  17        1.12       20.70     22.53 o
   9   8  17      137.79      136.09     19.94 o
  10   8  17       31.35       24.96      9.31 o
 -10   9  17      218.63      167.58     34.35 o
  -9   9  17      314.54      266.39     24.22 o
  -8   9  17      205.23      147.55     13.62 o
  -7   9  17      266.76      202.33     25.82 o
  -6   9  17       40.65       52.31     13.99 o
  -5   9  17       18.92       17.20     19.86 o
  -4   9  17        1.28        3.29     17.46 o
  -3   9  17      635.48      625.51     49.34 o
  -2   9  17       17.66       36.54     14.42 o
  -1   9  17      163.39      160.72     17.61 o
   0   9  17      181.82      158.76     15.68 o
   1   9  17        0.31        8.59      8.13 o
   2   9  17      612.36      717.09     68.68 o
   3   9  17      135.35      136.08     43.08 o
   4   9  17      630.36      698.01     78.03 o
   5   9  17      713.40      705.77     74.56 o
   6   9  17      196.81      214.15     39.15 o
   7   9  17        2.87       29.30     19.26 o
   8   9  17      312.63      282.42     30.12 o
   9   9  17      135.73      125.77     48.66 o
  -8  10  17     1071.78      961.07     75.83 o
  -7  10  17      697.52      653.23     76.75 o
  -6  10  17     2100.64     1903.60     64.74 o
  -5  10  17       69.60       71.99     17.89 o
  -4  10  17      125.06       90.04     17.37 o
  -3  10  17      271.89      236.11     38.13 o
  -2  10  17     1010.10      969.18     69.14 o
  -1  10  17      807.80      927.55    135.97 o
   0  10  17      123.32      167.40     23.04 o
   1  10  17       31.23       38.68     13.09 o
   2  10  17        4.34       16.93      7.50 o
   3  10  17       31.91       18.32     10.32 o
   4  10  17       96.27       96.39     35.66 o
   5  10  17       19.62       16.40     12.99 o
   6  10  17      785.76      883.41     55.59 o
   7  10  17      462.60      513.94     60.08 o
   8  10  17      688.26      858.35     85.19 o
  -6  11  17      428.78      429.51     58.30 o
  -5  11  17      362.96      342.60     47.23 o
  -4  11  17      850.94      834.73     60.70 o
  -3  11  17      109.13      100.31     21.41 o
  -2  11  17      219.94      203.93     34.79 o
  -1  11  17       26.92       28.53     12.86 o
   0  11  17      373.52      371.04     43.27 o
   1  11  17      194.56      197.38     23.87 o
   2  11  17       16.35       22.83     24.51 o
   3  11  17      609.65      619.67     61.70 o
   4  11  17      271.82      286.62     26.32 o
   5  11  17     1145.88     1045.74     70.76 o
   6  11  17      489.83      527.31     42.69 o
  -3  12  17      380.56      349.36     44.98 o
  -2  12  17      203.27      223.08     28.37 o
  -1  12  17      666.08      649.60     79.52 o
   0  12  17        0.84       22.08     10.58 o
   1  12  17      183.86      177.68     22.73 o
   2  12  17       56.79       45.99     19.17 o
   3  12  17       18.32       33.76     11.70 o
 -12   0  18     3652.17     4779.98   2227.30 o
 -11   0  18       59.53       30.69     19.90 o
  -9   0  18     1244.51     1472.49    187.07 o
  -8   0  18     1645.42     1789.95    197.76 o
  -7   0  18     1218.74     1103.70    568.67 o
  -6   0  18       44.17       83.40     38.43 o
  -5   0  18     5050.36     5763.51    261.89 o
  -4   0  18     1206.75     1259.71    149.93 o
  -3   0  18     9046.96    11689.68    481.21 o
  -1   0  18        0.32        6.36     10.14 o
   0   0  18     2523.50     2306.32     89.94 o
   1   0  18     9261.51     8626.29    344.46 o
   2   0  18      434.33      375.89     35.75 o
   3   0  18        3.89        0.37      5.07 o
   4   0  18      624.75      597.51     57.23 o
   5   0  18     1818.90     1783.77    126.16 o
   6   0  18      698.81      709.29     78.88 o
   7   0  18      272.19      246.50     39.99 o
   8   0  18      569.22      654.18     77.04 o
   9   0  18     1506.32     1679.73    157.30 o
  10   0  18      267.36      228.44     45.52 o
  11   0  18     2381.94     2441.83     98.42 o
  12   0  18        6.25       31.61     15.02 o
  13   0  18      288.26      314.70     36.12 o
 -13   1  18        0.59       12.81     11.61 o
 -12   1  18       22.18       45.71     17.88 o
 -11   1  18      200.91      177.68     20.44 o
 -10   1  18     2473.04     2481.76    174.97 o
  -9   1  18       68.10       61.43     12.29 o
  -8   1  18       33.09       24.20     12.52 o
  -7   1  18      226.22      272.60     32.21 o
  -6   1  18      528.93      573.34     61.27 o
  -5   1  18      225.07      229.20     31.91 o
  -4   1  18        0.20        4.56     30.36 o
  -3   1  18        8.52       22.89      8.11 o
  -2   1  18      339.16      359.78     38.26 o
  -1   1  18     3167.81     3626.50     91.41 o
   0   1  18       78.37       96.57     46.35 o
   1   1  18        5.94        3.81      4.92 o
   2   1  18     3384.29     3359.65    172.26 o
   3   1  18     4032.30     3930.63    165.28 o
   4   1  18     1657.53     1602.83     76.85 o
   5   1  18      708.33      614.39     39.22 o
   6   1  18        6.85        3.77     13.82 o
   7   1  18       54.83       25.55     16.17 o
   8   1  18      139.26      181.35     27.14 o
   9   1  18      115.96       46.20     19.95 o
  10   1  18       14.02       21.27     11.02 o
  11   1  18      747.01      785.98     83.39 o
  12   1  18       29.98       31.31     10.88 o
  13   1  18     1551.83     1774.97    108.26 o
 -14   2  18      408.38      461.49     93.53 o
 -13   2  18       20.37       12.16     19.08 o
 -12   2  18      428.09      520.84     56.77 o
 -11   2  18       49.66       34.56     12.15 o
 -10   2  18      321.01      284.13     54.51 o
  -9   2  18      475.48      448.93     69.99 o
  -8   2  18      643.62      795.77     80.18 o
  -7   2  18        0.26        1.23      5.23 o
  -6   2  18      691.33      574.61     42.84 o
  -5   2  18      110.94      112.11     36.15 o
  -4   2  18      487.37      545.35     58.98 o
  -3   2  18     1462.73     1501.15    107.63 o
  -2   2  18      267.98      213.02     27.43 o
  -1   2  18     2366.74     2084.27    172.42 o
   0   2  18      575.52      654.40    106.90 o
   1   2  18     3237.57     3057.98    259.45 o
   2   2  18       76.74       54.19     13.08 o
   3   2  18      472.59      375.73     26.10 o
   4   2  18     1072.70     1081.92     55.55 o
   5   2  18     2378.99     2585.33    149.93 o
   6   2  18      674.94      686.14     67.88 o
   7   2  18     1362.40     1254.51    146.84 o
   8   2  18       68.63       90.38     17.97 o
   9   2  18       39.59       32.84      9.50 o
  10   2  18       19.63       29.11     10.36 o
  11   2  18       52.24       16.45     10.36 o
  12   2  18      201.12      187.58     18.24 o
  13   2  18      959.53      965.72     63.37 o
 -13   3  18      424.47      403.25     58.98 o
 -12   3  18      137.06      137.04     22.62 o
 -11   3  18     1170.33     1225.34    115.51 o
 -10   3  18     1423.55     1530.38     54.73 o
  -9   3  18       65.85       89.21     20.92 o
  -8   3  18      165.26      131.23     19.40 o
  -7   3  18      166.37      150.54     25.94 o
  -6   3  18        0.30       -0.15      3.22 o
  -5   3  18      441.90      441.54     44.28 o
  -4   3  18        5.12        7.89     15.19 o
  -3   3  18      374.15      244.07     37.43 o
  -2   3  18        2.04        1.27      2.94 o
  -1   3  18     7153.65     7492.34    215.05 o
   0   3  18      211.45      490.65     19.05 o
   1   3  18     1348.40     1452.13     60.71 o
   2   3  18      609.18      480.04     37.56 o
   3   3  18     1402.40     1273.41     92.37 o
   4   3  18      150.17      142.41     21.06 o
   5   3  18      291.61      261.09     41.39 o
   6   3  18      148.09      137.62     27.12 o
   7   3  18        3.58        7.02      2.91 o
   8   3  18       71.97      103.74     14.92 o
   9   3  18       62.25       65.70     23.31 o
  10   3  18      943.20     1007.03     70.10 o
  11   3  18       26.07       21.97      8.66 o
  12   3  18       36.04       48.83     16.31 o
  13   3  18       84.61       87.45     17.93 o
 -13   4  18      340.94      360.98     59.90 o
 -12   4  18      186.04      208.18     34.14 o
 -11   4  18      496.57      463.31    110.86 o
 -10   4  18       10.41        8.79      5.67 o
  -9   4  18      392.19      340.74     42.80 o
  -8   4  18        3.92       11.71      7.62 o
  -7   4  18        4.39       41.38     19.81 o
  -6   4  18      360.00      366.94     62.25 o
  -5   4  18      317.11      320.29     60.08 o
  -4   4  18        1.78       14.74      9.40 o
  -3   4  18      628.47      587.53     55.66 o
  -2   4  18     1091.79     1107.20     92.43 o
  -1   4  18     1777.52     1801.43    230.33 o
   0   4  18     6131.98     7112.83    698.83 o
   1   4  18     1026.02     1005.18    171.45 o
   2   4  18     3408.78     3517.20    134.50 o
   3   4  18      643.75      569.57     63.77 o
   4   4  18      290.63      293.16     31.84 o
   5   4  18      135.31      129.04     19.57 o
   6   4  18      357.73      344.22     31.75 o
   7   4  18       21.09        3.46      6.80 o
   8   4  18      331.76      391.86     54.04 o
   9   4  18      754.70      859.74     99.16 o
  10   4  18      840.65     1008.07     95.69 o
  11   4  18     2291.49     2660.27    109.20 o
  12   4  18       54.44       21.93     11.33 o
  13   4  18      222.74      287.99     56.44 o
 -13   5  18       92.35       67.01     14.35 o
 -12   5  18      200.33      231.36     27.19 o
 -11   5  18      319.23      235.70     30.27 o
 -10   5  18        3.51       23.96      8.39 o
  -9   5  18      180.28      159.37     35.25 o
  -8   5  18      320.48      304.14     28.44 o
  -7   5  18      509.78      461.79     38.52 o
  -6   5  18      208.32      136.92     19.78 o
  -5   5  18      134.16      119.22     24.33 o
  -4   5  18        0.63        5.41     11.43 o
  -3   5  18      247.61      170.11     31.06 o
  -2   5  18       36.06       40.64     15.85 o
  -1   5  18       10.59       17.50      7.30 o
   0   5  18     1895.05     1954.88    114.08 o
   1   5  18       98.83      151.63     22.73 o
   2   5  18       28.87       22.21      6.82 o
   3   5  18      752.94      773.46     55.78 o
   4   5  18        4.33       33.22      9.85 o
   5   5  18     1101.36     1058.81     61.89 o
   6   5  18     1173.46     1216.85     64.13 o
   7   5  18       21.38       23.40     15.07 o
   8   5  18        5.76       13.99      9.63 o
   9   5  18      209.43      181.65     38.52 o
  10   5  18       48.10       30.97      9.21 o
  11   5  18       14.12       19.43     16.73 o
  12   5  18      170.57      159.87     37.46 o
 -12   6  18      237.33      256.31     38.38 o
 -11   6  18      440.13      424.48     42.09 o
 -10   6  18      675.80      661.36     81.19 o
  -9   6  18        4.96       20.80     16.36 o
  -8   6  18     2007.21     1922.84    146.34 o
  -7   6  18     1546.30     1770.00    145.65 o
  -6   6  18      291.52      264.02     21.69 o
  -5   6  18      719.77      673.64     55.59 o
  -4   6  18       30.40       27.57     13.86 o
  -3   6  18       80.12       73.69     17.41 o
  -2   6  18      265.98      177.53     25.49 o
  -1   6  18      136.85      100.99     18.38 o
   0   6  18       40.38       61.90     14.36 o
   1   6  18     2118.08     2426.90    178.96 o
   2   6  18     1268.99     1201.83     68.69 o
   3   6  18      562.34      565.91     51.57 o
   4   6  18     3431.70     3728.41    209.41 o
   5   6  18      476.99      439.28     42.11 o
   6   6  18        9.20       20.83      8.64 o
   7   6  18      307.46      295.17     27.27 o
   8   6  18      168.82      219.89     40.55 o
   9   6  18      230.10      262.53     28.90 o
  10   6  18      940.84      969.98     66.35 o
  11   6  18      658.16      677.77     53.39 o
 -11   7  18      755.20      788.86     56.92 o
 -10   7  18      226.66      232.72     36.64 o
  -9   7  18      233.83      243.75     21.52 o
  -8   7  18      161.00      186.53     26.45 o
  -7   7  18     1090.33     1036.26     78.37 o
  -6   7  18       13.26       21.76     11.12 o
  -5   7  18      125.21       79.02     16.33 o
  -4   7  18     2514.92     2561.68    130.67 o
  -3   7  18      469.32      392.79     43.91 o
  -2   7  18     1973.24     1809.80     63.53 o
  -1   7  18        1.57       26.75      8.48 o
   0   7  18       99.62      101.49     14.64 o
   1   7  18      413.28      376.75     38.56 o
   2   7  18      642.58      565.04     51.31 o
   3   7  18        8.74       17.57      7.03 o
   4   7  18      194.40      128.03     18.95 o
   5   7  18       18.71       30.20     18.89 o
   6   7  18      548.87      556.01     44.24 o
   7   7  18      354.53      363.46     29.68 o
   8   7  18       93.84       54.08     28.61 o
   9   7  18     1276.85     1215.07     76.04 o
  10   7  18     1160.19     1192.17     76.43 o
  11   7  18        7.29       29.50     15.30 o
 -10   8  18      117.29      108.35     29.90 o
  -9   8  18      812.97      819.16     56.11 o
  -8   8  18      447.57      440.50     44.10 o
  -7   8  18       44.76       47.26     11.42 o
  -6   8  18      337.72      233.77     24.78 o
  -5   8  18      581.80      528.74     42.50 o
  -4   8  18       25.99       17.82      7.00 o
  -3   8  18        5.00       12.96     10.23 o
  -2   8  18      256.71      259.18     35.13 o
  -1   8  18     1882.16     2017.29     82.87 o
   0   8  18        2.46       69.80     16.17 o
   1   8  18      306.48      347.56     83.77 o
   2   8  18       94.02       84.09     20.02 o
   3   8  18      382.88      378.97     57.04 o
   4   8  18      561.03      517.61     84.09 o
   5   8  18      535.09      581.54     78.37 o
   6   8  18      218.14      226.56     27.50 o
   7   8  18      228.71      220.24     28.53 o
   8   8  18     1370.06     1468.76     83.44 o
   9   8  18      312.56      287.01     36.93 o
  10   8  18        0.03       35.46     20.14 o
  -9   9  18      537.33      472.26     68.07 o
  -8   9  18      565.82      528.18     48.90 o
  -7   9  18      227.47      196.44     33.17 o
  -6   9  18      435.77      425.94     34.76 o
  -5   9  18      713.70      671.37     83.05 o
  -4   9  18      305.69      316.47     39.35 o
  -3   9  18      442.83      403.57     37.44 o
  -2   9  18      346.75      332.62     43.26 o
  -1   9  18       12.41        9.26     13.73 o
   0   9  18      674.22      753.80     53.40 o
   1   9  18      112.42      105.40     20.13 o
   2   9  18      478.24      463.09     47.27 o
   3   9  18      365.67      340.25     31.81 o
   4   9  18     2468.83     2522.49    132.93 o
   5   9  18     2900.30     2846.26    127.37 o
   6   9  18     1893.71     1910.94     62.71 o
   7   9  18      617.58      683.77     62.45 o
   8   9  18      870.80      964.48     61.88 o
  -7  10  18      260.15      225.53     32.86 o
  -6  10  18      661.48      725.37     74.60 o
  -5  10  18     1098.04     1068.46     64.60 o
  -4  10  18       18.73       25.50      8.97 o
  -3  10  18       56.00       54.02     20.14 o
  -2  10  18      346.82      347.60     42.69 o
  -1  10  18       32.69       35.19     11.88 o
   0  10  18       33.40       37.96     28.24 o
   1  10  18      144.49      151.05     24.95 o
   2  10  18      261.18      249.76     43.86 o
   3  10  18      713.47      817.43    100.12 o
   4  10  18     3321.72     3331.71     65.15 o
   5  10  18        9.13       44.96     15.10 o
   6  10  18       59.11       49.36     22.90 o
   7  10  18      138.84      149.09     63.63 o
  -5  11  18        7.44       14.70      7.08 o
  -4  11  18        1.74        8.56      5.37 o
  -3  11  18       92.32       98.30     18.90 o
  -2  11  18       10.43       19.42      6.60 o
  -1  11  18      482.03      584.98     68.79 o
   0  11  18      244.98      220.64     39.21 o
   1  11  18      227.58      271.54     30.97 o
   2  11  18      207.15      156.67     30.78 o
   3  11  18      164.13      216.93     26.11 o
   4  11  18       13.73       17.47     25.25 o
   5  11  18      327.44      394.78     50.94 o
 -13   1  19       45.83       74.92     30.78 o
 -12   1  19        6.55       27.00     16.77 o
 -11   1  19      838.35     1006.29     92.29 o
 -10   1  19       13.64        4.01     16.36 o
  -9   1  19     1047.99     1097.81     78.10 o
  -8   1  19       17.32       18.55      9.05 o
  -7   1  19        5.56        7.80     13.73 o
  -6   1  19      278.04      255.27     33.65 o
  -5   1  19        5.99       10.00     19.17 o
  -4   1  19       43.98       33.14     14.79 o
  -3   1  19      385.81      378.78     28.21 o
  -2   1  19        0.21       10.93      5.78 o
  -1   1  19      238.44      282.72     41.10 o
   0   1  19     2094.78     2268.57     74.29 o
   1   1  19     2613.60     2799.89    109.46 o
   2   1  19      237.69      222.16     20.36 o
   3   1  19      456.90      447.35     26.07 o
   4   1  19      216.25      168.34     22.89 o
   5   1  19      406.58      466.08     29.81 o
   6   1  19       63.04       36.12     14.05 o
   7   1  19      804.64      775.01     50.26 o
   8   1  19     1397.57     1349.24     86.16 o
   9   1  19      471.35      494.24     40.07 o
  10   1  19        0.76       29.79     10.23 o
  11   1  19      794.84      801.46     50.82 o
  12   1  19      165.00      171.31     17.63 o
  13   1  19      122.73      154.81     20.84 o
 -13   2  19       98.72      103.03     27.46 o
 -12   2  19       23.28       76.85     32.62 o
 -11   2  19      343.44      309.72     52.80 o
 -10   2  19       30.27       27.92     19.44 o
  -9   2  19      255.21      125.23     34.74 o
  -8   2  19      251.24      242.01     33.57 o
  -7   2  19     1795.02     1851.67     90.02 o
  -6   2  19     1298.53     1429.63    132.97 o
  -5   2  19       19.41       10.11      8.11 o
  -4   2  19       89.87       94.28     24.11 o
  -3   2  19      165.83      132.79     27.19 o
  -2   2  19     3510.52     3576.31    156.17 o
  -1   2  19      431.16      326.63     31.72 o
   0   2  19     1375.65     1519.72    109.52 o
   1   2  19        0.26        7.73      5.38 o
   2   2  19     6738.05     7203.89    170.06 o
   3   2  19      270.30      283.14     21.93 o
   4   2  19     1750.87     1914.93     44.97 o
   5   2  19     1367.11     1378.26     58.11 o
   6   2  19     1992.31     2195.30    129.43 o
   7   2  19      677.33      700.63     89.80 o
   8   2  19      126.41      141.41     29.44 o
   9   2  19      767.45      735.31     46.96 o
  10   2  19       16.91       30.52     19.54 o
  11   2  19     1972.84     2153.67    199.19 o
  12   2  19      173.47      187.61     22.04 o
  13   2  19       70.29       75.02     33.82 o
 -13   3  19        9.04       28.01     22.12 o
 -12   3  19       49.60       31.70     20.09 o
 -11   3  19        3.73        4.41      5.16 o
 -10   3  19      431.09      370.73     63.45 o
  -9   3  19       39.62       19.81     16.22 o
  -8   3  19     1535.08     1515.24    170.94 o
  -7   3  19       22.20        8.74     18.11 o
  -6   3  19     1638.70     1545.78     65.05 o
  -5   3  19       87.00       45.78     43.86 o
  -4   3  19       45.68       22.30      6.41 o
  -3   3  19      440.53      434.26     42.69 o
  -2   3  19     1071.92     1192.24    111.49 o
  -1   3  19     1793.37     1730.33     65.19 o
   0   3  19     3328.02     2888.39    148.18 o
   1   3  19       66.41       23.54     32.11 o
   2   3  19       43.11       54.59     15.30 o
   3   3  19        0.39        0.46      2.99 o
   4   3  19     1452.71     1377.80     37.43 o
   5   3  19      176.43      123.75     40.68 o
   6   3  19      464.33      302.25    103.53 o
   7   3  19      241.41      296.99     29.32 o
   8   3  19      320.09      339.70     29.06 o
   9   3  19      628.63      603.60     59.67 o
  10   3  19       39.18       22.37     17.32 o
  11   3  19       29.44       54.32     16.17 o
  12   3  19      206.59      158.94     22.74 o
 -13   4  19      311.18      286.13     42.94 o
 -12   4  19       65.62       54.43     15.14 o
 -11   4  19        0.12       12.70      6.18 o
 -10   4  19       62.04       54.91     12.77 o
  -9   4  19       82.89       62.96     17.11 o
  -8   4  19      453.01      360.25     35.61 o
  -7   4  19       49.66       63.77     30.59 o
  -6   4  19       24.47       20.78      8.46 o
  -5   4  19      150.42      111.30     21.73 o
  -4   4  19      146.71      177.41     36.30 o
  -3   4  19     1019.15      815.59    160.94 o
  -2   4  19       10.45       13.64     10.51 o
  -1   4  19      205.45      176.19     34.93 o
   0   4  19      507.63      434.40     57.59 o
   1   4  19        1.01       22.27      6.41 o
   2   4  19       39.16       31.86      9.45 o
   3   4  19      177.18      166.91     22.54 o
   4   4  19      660.82      587.32     48.54 o
   5   4  19        0.06       20.61     22.48 o
   6   4  19       21.46       13.55     10.27 o
   7   4  19      198.90      201.73     32.34 o
   8   4  19        3.39       21.11      8.70 o
   9   4  19       73.78       97.89     17.20 o
  10   4  19       38.41       41.92     13.80 o
  11   4  19        6.09        4.42     12.07 o
  12   4  19      439.02      501.59     45.15 o
 -12   5  19      289.82      253.31     25.25 o
 -11   5  19      115.92      119.49     29.12 o
 -10   5  19      241.53      208.35     26.26 o
  -9   5  19      111.27       92.78     16.46 o
  -8   5  19       66.03       61.65     30.23 o
  -7   5  19      441.49      392.33     42.47 o
  -6   5  19     2660.04     3125.82    264.84 o
  -5   5  19      250.84      244.64     26.69 o
  -4   5  19      520.37      494.48     55.06 o
  -3   5  19     1292.65     1274.36     64.69 o
  -2   5  19       93.08       67.36     23.31 o
  -1   5  19      196.78      142.19     35.43 o
   0   5  19      430.50      399.47     47.64 o
   1   5  19     2251.13     2240.78     56.91 o
   2   5  19      548.38      555.92     46.72 o
   3   5  19     2038.79     1985.72    154.49 o
   4   5  19     2373.96     2472.32    107.39 o
   5   5  19     2412.95     2366.26    143.60 o
   6   5  19      476.70      481.61     37.13 o
   7   5  19       15.96       23.60     10.57 o
   8   5  19        3.43        5.07      8.00 o
   9   5  19     1614.94     1742.07    108.05 o
  10   5  19     1020.42     1035.08     71.02 o
  11   5  19      331.65      328.19     46.21 o
 -11   6  19       19.36       35.38      9.78 o
 -10   6  19      119.54      115.34     18.81 o
  -9   6  19        4.12       17.33      8.36 o
  -8   6  19      553.07      508.37     53.15 o
  -7   6  19        1.00       12.54     10.67 o
  -6   6  19      474.83      508.35     66.26 o
  -5   6  19      431.61      359.64     76.30 o
  -4   6  19      104.57       60.73     14.15 o
  -3   6  19       34.46       37.33     11.06 o
  -2   6  19      355.99      333.77     51.97 o
  -1   6  19       88.93       59.90     19.08 o
   0   6  19       76.83       88.56     16.03 o
   1   6  19      192.15      233.32     35.72 o
   2   6  19      253.09      234.27     27.68 o
   3   6  19      146.87      120.28     15.40 o
   4   6  19       11.27       21.18      8.62 o
   5   6  19       10.58       21.20      8.72 o
   6   6  19      541.09      551.88     44.33 o
   7   6  19      414.44      403.10     30.02 o
   8   6  19       45.48       53.39     12.76 o
   9   6  19      289.50      304.68     45.34 o
  10   6  19      186.88      189.37     27.26 o
  11   6  19       66.55       73.42     16.06 o
 -11   7  19        0.02       -8.08      5.88 o
 -10   7  19      326.36      322.14     33.17 o
  -9   7  19        0.67       16.77     14.88 o
  -8   7  19      486.40      490.22     34.93 o
  -7   7  19        3.90       -0.52      4.60 o
  -6   7  19        6.79        9.25     15.85 o
  -5   7  19       16.74       29.50      9.82 o
  -4   7  19      112.03       88.83     30.04 o
  -3   7  19       62.75       42.32      9.94 o
  -2   7  19     1249.02     1157.31    108.97 o
  -1   7  19      794.24      747.62     48.43 o
   0   7  19     1131.32     1065.20     43.87 o
   1   7  19       21.46       31.33      9.13 o
   2   7  19        2.65       12.34      6.07 o
   3   7  19       86.62       67.67     16.91 o
   4   7  19       80.80       74.21     18.95 o
   5   7  19       29.57       34.34     11.40 o
   6   7  19       35.12       37.97     12.63 o
   7   7  19        3.98        0.62      7.57 o
   8   7  19       25.18       31.06     24.19 o
   9   7  19       89.16       90.59     18.52 o
  10   7  19      218.10      214.41     33.68 o
 -10   8  19      942.77      988.21    106.48 o
  -9   8  19        3.41       14.82      7.83 o
  -8   8  19     1368.15     1598.59    182.37 o
  -7   8  19      211.89      181.00     33.87 o
  -6   8  19      419.67      368.66     54.92 o
  -5   8  19      315.53      371.33     34.65 o
  -4   8  19      226.07      169.19     41.38 o
  -3   8  19      169.56      163.15     20.60 o
  -2   8  19     1018.66      992.99     64.83 o
  -1   8  19     1415.16     1269.39     63.12 o
   0   8  19      202.12      184.26     27.86 o
   1   8  19     1045.90      950.90    103.30 o
   2   8  19        0.41       26.53     12.26 o
   3   8  19       36.27       33.15      9.72 o
   4   8  19        4.05       19.69     13.32 o
   5   8  19      105.77       80.74     27.05 o
   6   8  19     1300.26     1312.50     80.04 o
   7   8  19      711.51      696.04     61.26 o
   8   8  19      278.58      336.59     35.48 o
   9   8  19      195.97      179.77     23.08 o
  -8   9  19       96.45       47.62     14.70 o
  -7   9  19      826.14      934.20    100.21 o
  -6   9  19        8.05       26.26     15.30 o
  -5   9  19       50.82       59.58     20.46 o
  -4   9  19      358.75      348.34     47.73 o
  -3   9  19     2718.99     2946.45    213.10 o
  -2   9  19      105.62      113.79     17.46 o
  -1   9  19      740.05      666.62     73.20 o
   0   9  19        4.79       25.42     22.12 o
   1   9  19      149.04      120.20     24.79 o
   2   9  19        2.54       23.39      8.33 o
   3   9  19      181.85      136.62     22.02 o
   4   9  19      118.22      108.72     19.30 o
   5   9  19     1788.00     1681.70    118.97 o
   6   9  19      753.49      761.15     79.55 o
   7   9  19     1361.98     1442.01    148.04 o
   8   9  19      953.53     1080.38     89.01 o
  -7  10  19      106.67       75.03     59.16 o
  -6  10  19      285.80      224.70     31.28 o
  -5  10  19       92.71       55.43     24.42 o
  -4  10  19      332.45      290.28     33.45 o
  -3  10  19        4.56       16.82     15.53 o
  -2  10  19      362.62      316.71     88.51 o
  -1  10  19      213.45      196.29     24.42 o
   0  10  19       49.48       35.94     15.94 o
   1  10  19       13.12       28.13      8.91 o
   2  10  19      197.82      195.63     21.99 o
   3  10  19     1180.96     1219.34    210.01 o
   4  10  19       13.51       37.63     11.46 o
   5  10  19       45.40       32.34     26.36 o
   6  10  19      163.42      148.07     23.46 o
  -4  11  19      309.48      319.49     53.36 o
  -3  11  19      125.38      116.72     19.27 o
  -2  11  19       35.97       30.00      9.09 o
  -1  11  19      188.43      202.80     30.82 o
   0  11  19      449.78      383.37     42.41 o
   1  11  19       59.26       28.19      7.87 o
   2  11  19      363.26      347.63     51.01 o
   3  11  19        6.33       15.00     43.40 o
 -12   0  20      275.62      326.12     48.47 o
 -11   0  20      997.73      965.93     81.55 o
 -10   0  20     1028.58     1261.83    115.19 o
  -9   0  20       36.09       26.54     16.03 o
  -8   0  20      174.03      128.18     35.20 o
  -7   0  20      508.92      587.83     85.52 o
  -6   0  20        1.57       12.44     14.93 o
  -5   0  20      320.93      280.97     47.55 o
  -4   0  20       12.62        4.05      7.10 o
  -3   0  20       47.96       58.06     24.70 o
  -2   0  20      474.43      467.67     57.87 o
  -1   0  20     7232.89     9400.82    392.20 o
   1   0  20       35.07       13.04      3.55 o
   2   0  20     6016.38     6100.70    267.98 o
   3   0  20     1956.85     1997.20     71.97 o
   4   0  20     3150.37     2909.40    139.33 o
   5   0  20      589.47      516.23     50.87 o
   6   0  20        7.86        5.53      7.93 o
   7   0  20     1814.22     1883.76    121.92 o
   8   0  20     1783.15     1805.34    143.20 o
   9   0  20     1227.56     1334.72    140.07 o
  10   0  20      590.93      598.52    103.95 o
  11   0  20       64.66       74.46     25.16 o
  12   0  20     2861.54     3126.05    157.58 o
 -13   1  20      918.17     1079.28    128.00 o
 -12   1  20       29.68       40.73     21.38 o
 -11   1  20      457.82      599.05     64.68 o
 -10   1  20      118.68      141.59     26.54 o
  -9   1  20      568.21      587.42     51.51 o
  -8   1  20       89.08       79.26     31.15 o
  -7   1  20      767.52      813.37     65.61 o
  -6   1  20      307.07      307.73     58.70 o
  -5   1  20      102.79      140.86     24.68 o
  -4   1  20     1223.81     1291.48     94.06 o
  -3   1  20     1137.39     1361.97    103.54 o
  -2   1  20     1018.35     1211.03    113.35 o
  -1   1  20        2.12       24.51     12.07 o
   0   1  20     1196.94      957.83    133.40 o
   1   1  20       19.02       12.94      3.19 o
   2   1  20      806.23      703.55     47.80 o
   3   1  20     1369.84     1320.84     58.88 o
   4   1  20      529.49      526.05     34.01 o
   5   1  20        8.40       11.15      6.99 o
   6   1  20      195.39      210.57     22.06 o
   7   1  20        4.99        5.74     14.56 o
   8   1  20       50.97       50.92     12.58 o
   9   1  20       18.75       28.56     11.15 o
  10   1  20      223.10      215.12     28.89 o
  11   1  20      279.03      301.64     30.91 o
  12   1  20        4.45       20.83     10.37 o
 -13   2  20        2.88       53.82     20.46 o
 -12   2  20        6.46       51.88     23.22 o
 -11   2  20     1281.70     1442.17    132.97 o
 -10   2  20      173.01      223.10     44.79 o
  -9   2  20      172.09      172.01     20.61 o
  -8   2  20       50.22       16.19      7.82 o
  -7   2  20      207.40      165.69     32.68 o
  -6   2  20       25.95       38.06     14.84 o
  -5   2  20      143.44      170.25     28.08 o
  -4   2  20       71.22       40.89     11.97 o
  -3   2  20      383.43      385.67     39.83 o
  -2   2  20     3524.34     3968.75    263.18 o
   0   2  20      927.87     1020.05    112.52 o
   1   2  20       28.64       21.19     11.03 o
   2   2  20      789.17      689.18     42.80 o
   3   2  20       75.40       70.79     12.90 o
   4   2  20     1736.79     1716.86     47.16 o
   5   2  20       12.49        6.47      5.26 o
   6   2  20     1671.55     1515.91     95.32 o
   7   2  20      264.71      223.29     25.23 o
   8   2  20      369.18      356.04     32.08 o
   9   2  20      931.36      946.03     65.35 o
  10   2  20       14.91       17.85      9.88 o
  11   2  20      257.90      255.87     22.73 o
  12   2  20     1273.51     1324.93    114.65 o
 -12   3  20       44.92       40.73     20.00 o
 -11   3  20      324.49      354.41     63.58 o
 -10   3  20      437.07      506.00     61.28 o
  -9   3  20       12.53       16.50     12.90 o
  -8   3  20      234.79      201.26    116.66 o
  -7   3  20      163.46      199.60     90.49 o
  -6   3  20      397.05      424.50     46.42 o
  -5   3  20       30.78       25.48     12.50 o
  -4   3  20      446.81      459.25     33.90 o
  -3   3  20      376.39      336.34     41.34 o
  -2   3  20       14.06       17.13     13.36 o
  -1   3  20      451.53      256.26     45.89 o
   0   3  20      110.37       97.13     26.36 o
   1   3  20      264.69      222.66     21.09 o
   2   3  20      356.43      309.61     24.66 o
   3   3  20     1081.36      966.28     52.72 o
   4   3  20        0.45        7.07     11.26 o
   5   3  20      434.67      384.40     44.87 o
   6   3  20      695.83      654.18     54.02 o
   7   3  20      237.10      211.86     30.77 o
   8   3  20       65.40       88.19     17.87 o
   9   3  20      248.71      223.67     29.07 o
  10   3  20     1283.49     1304.96     77.68 o
  11   3  20      138.30      151.18     35.20 o
  12   3  20        4.49        8.28      8.75 o
 -12   4  20       71.65       68.19     28.11 o
 -11   4  20      144.25      157.58     30.59 o
 -10   4  20      669.32      900.04    111.78 o
  -9   4  20        3.98        5.53      3.75 o
  -8   4  20       18.67       21.90     14.51 o
  -7   4  20      441.85      325.11     82.20 o
  -6   4  20      611.10      771.40    100.81 o
  -5   4  20        0.18        8.40      4.49 o
  -4   4  20     2330.48     2526.59    179.56 o
  -3   4  20       29.27       29.97     29.90 o
  -2   4  20      269.86      218.03     37.14 o
  -1   4  20        2.45        0.64      4.07 o
   0   4  20     1556.77     1477.27     51.52 o
   1   4  20       32.29       48.62     20.41 o
   2   4  20     1503.02     1481.79    109.66 o
   3   4  20      105.67       90.72     29.76 o
   4   4  20     1780.89     1784.06     72.11 o
   5   4  20      529.14      547.53     52.87 o
   6   4  20      148.22      126.77     25.98 o
   7   4  20      212.03      175.12     26.72 o
   8   4  20      278.22      307.57     38.93 o
   9   4  20      114.91      161.82     38.06 o
  10   4  20      617.82      598.43     65.24 o
  11   4  20       13.93        8.49     11.66 o
 -11   5  20       64.29       23.22     13.55 o
 -10   5  20      333.94      414.59     43.03 o
  -9   5  20      174.96      136.78     21.50 o
  -8   5  20       23.58       14.56     13.09 o
  -7   5  20       23.41       11.73      5.23 o
  -6   5  20      128.18       88.77     20.20 o
  -5   5  20       93.79       77.83     15.85 o
  -4   5  20       61.65       50.40     13.19 o
  -3   5  20     1109.27     1168.80    173.47 o
  -2   5  20        7.94       10.32      8.11 o
  -1   5  20       48.85       50.50     15.67 o
   0   5  20      553.13      375.08     60.82 o
   1   5  20      114.29       95.54     21.21 o
   2   5  20       74.12       46.61     12.07 o
   3   5  20        7.54       10.68      7.27 o
   4   5  20      283.80      289.99     57.64 o
   5   5  20        5.68       17.48      7.89 o
   6   5  20      194.78      152.05     15.51 o
   7   5  20      250.62      360.64     64.69 o
   8   5  20       30.50       64.27     14.72 o
   9   5  20       31.72        8.20      6.15 o
  10   5  20      364.13      368.40     38.91 o
  11   5  20      171.45      247.53     32.71 o
 -11   6  20        0.23        9.06     11.47 o
 -10   6  20      208.77      169.44     21.03 o
  -9   6  20       23.79       23.78     14.74 o
  -8   6  20      807.25      924.41    191.26 o
  -7   6  20       14.72       16.00      8.89 o
  -6   6  20       15.23       20.84      9.22 o
  -5   6  20     1048.79     1040.33    128.82 o
  -4   6  20      741.99      786.15    119.89 o
  -3   6  20     1798.91     1845.24    104.04 o
  -2   6  20       35.61       46.26     15.85 o
  -1   6  20       62.32       62.40     12.88 o
   0   6  20      324.89      311.15     34.40 o
   1   6  20     1562.90     1453.89     90.35 o
   2   6  20      738.55      735.94     79.25 o
   3   6  20     1890.39     2017.08    169.79 o
   4   6  20       32.50       29.69     11.47 o
   5   6  20      323.90      305.51     33.08 o
   6   6  20        3.94       38.81     20.41 o
   7   6  20      225.83      252.47     32.08 o
   8   6  20      644.18      687.30     58.21 o
   9   6  20      557.02      565.40     54.74 o
  10   6  20       15.00       16.63     12.81 o
 -10   7  20      119.16       90.74     23.07 o
  -9   7  20      170.53      148.61     22.96 o
  -8   7  20       28.11       58.20     20.41 o
  -7   7  20        5.73       22.67     15.39 o
  -6   7  20     1312.53     1394.89     80.83 o
  -5   7  20       34.90       22.16     16.59 o
  -4   7  20        2.80       20.31      9.29 o
  -3   7  20        2.86        3.87      5.07 o
  -2   7  20     1086.45     1144.52     96.02 o
  -1   7  20        8.23       18.17      6.58 o
   0   7  20      142.04      128.64     26.63 o
   1   7  20       41.72       53.27     15.11 o
   2   7  20      438.90      455.17     53.91 o
   3   7  20     1225.05     1216.78     66.00 o
   4   7  20       43.44       12.06      7.14 o
   5   7  20       13.21       31.71     20.73 o
   6   7  20      190.05      156.64     24.83 o
   7   7  20     2100.98     2044.53     63.35 o
   8   7  20      199.75      211.48     22.50 o
   9   7  20       28.06       48.92     24.88 o
  -9   8  20      366.92      374.12     49.41 o
  -8   8  20     1091.30      976.38     98.42 o
  -7   8  20       41.76       19.71      8.57 o
  -6   8  20        3.55       21.11     16.54 o
  -5   8  20      583.26      589.18     81.37 o
  -4   8  20      321.16      306.77     56.77 o
  -3   8  20      414.93      367.13     41.10 o
  -2   8  20       79.66       84.85     20.23 o
  -1   8  20      125.14       92.43     14.04 o
   0   8  20        3.49        7.02      4.98 o
   1   8  20        1.98       13.46      6.83 o
   2   8  20      212.27      155.37     24.09 o
   3   8  20      712.75      649.85     70.72 o
   4   8  20       17.87       15.69      9.45 o
   5   8  20     1721.41     1760.31     82.07 o
   6   8  20       14.94       34.42     12.44 o
   7   8  20      529.09      529.16     46.90 o
   8   8  20       53.99       66.76     18.79 o
  -7   9  20      430.96      331.86     54.28 o
  -6   9  20     1148.49     1217.00    229.46 o
  -5   9  20      170.94      184.84     22.05 o
  -4   9  20       80.62       72.62     26.82 o
  -3   9  20      400.83      289.36     36.22 o
  -2   9  20      346.48      316.84     68.33 o
  -1   9  20     1482.12     1574.98     37.60 o
   0   9  20      334.69      337.47     81.92 o
   1   9  20      117.29       98.77     15.69 o
   2   9  20       34.06       25.80     24.51 o
   3   9  20      399.02      399.90     55.84 o
   4   9  20      116.80      147.02     17.04 o
   5   9  20      977.34      957.87     60.55 o
   6   9  20       54.16       40.52     18.66 o
   7   9  20     2052.74     2055.29     85.98 o
  -5  10  20       23.46       63.29     30.73 o
  -4  10  20      144.22      132.97     29.40 o
  -3  10  20      146.32      131.32     38.15 o
  -2  10  20        0.13       16.73      6.71 o
  -1  10  20      350.39      325.51     30.51 o
   0  10  20      519.10      448.93     53.37 o
   1  10  20       43.58       31.57     24.05 o
   2  10  20      201.81      166.43     23.95 o
   3  10  20        0.12       26.95     14.47 o
   4  10  20       41.87       30.29      8.58 o
   5  10  20      271.50      262.32     26.44 o
  -1  11  20        2.05        9.01      6.12 o
   0  11  20       65.13       64.35     13.05 o
 -12   1  21      126.81       57.78     23.50 o
 -11   1  21       30.38       20.11      9.07 o
 -10   1  21      160.31      157.91     24.77 o
  -9   1  21      263.73      225.54     40.55 o
  -8   1  21     1737.74     2112.18    149.49 o
  -7   1  21     1138.57     1238.70    120.03 o
  -6   1  21      792.46      793.50     67.08 o
  -5   1  21        0.61       16.85      7.15 o
  -4   1  21       47.65       82.24     20.63 o
  -3   1  21        0.91       31.00     10.47 o
  -2   1  21     1061.52     1172.17    141.24 o
  -1   1  21      755.08      861.75     98.90 o
   0   1  21     1647.65     1333.17    324.97 o
   1   1  21     2772.52     3019.40    139.78 o
   2   1  21      622.04      535.47     46.35 o
   3   1  21      333.74      293.35     23.18 o
   4   1  21       26.54       28.83      8.32 o
   5   1  21        0.33        5.84     10.64 o
   6   1  21        1.52       10.71     11.33 o
   7   1  21      107.19      104.70     16.58 o
   8   1  21      487.13      481.98     44.74 o
   9   1  21      381.96      333.17     25.22 o
  10   1  21      886.77      852.08     61.75 o
  11   1  21        0.26       11.15     12.53 o
 -12   2  21      286.34      278.57     49.30 o
 -11   2  21        7.12       24.70     10.87 o
 -10   2  21       22.48        8.11     11.70 o
  -9   2  21      371.34      425.00     35.58 o
  -8   2  21        5.41       33.56     10.89 o
  -7   2  21       31.48       52.88     15.84 o
  -6   2  21      618.11      662.45     77.05 o
  -5   2  21      720.98      776.56     96.00 o
  -4   2  21      155.20      177.85     28.88 o
  -3   2  21       58.31       88.14     20.25 o
  -2   2  21      410.48      398.00     77.96 o
  -1   2  21      745.35      567.10    118.70 o
   0   2  21      182.43      192.60     53.40 o
   1   2  21        6.12        5.51      6.40 o
   2   2  21     1621.38     1513.31     91.70 o
   3   2  21      859.32      825.41     60.99 o
   4   2  21        0.00       11.98      4.70 o
   5   2  21      206.77      198.42     21.81 o
   6   2  21       72.49       53.63     11.11 o
   7   2  21      367.78      317.77     43.54 o
   8   2  21      190.20      175.74     22.86 o
   9   2  21      525.06      541.00     47.16 o
  10   2  21       99.32       64.82     15.85 o
  11   2  21       67.25       68.50     18.76 o
 -12   3  21      307.10      409.61     78.24 o
 -11   3  21        9.22       19.90     15.48 o
 -10   3  21      358.84      337.09     51.33 o
  -9   3  21       27.77       68.74     23.13 o
  -8   3  21      144.10      101.64     22.39 o
  -7   3  21       84.86       72.71     26.72 o
  -6   3  21      204.77      153.43     17.62 o
  -5   3  21      157.25      205.45     30.81 o
  -4   3  21      218.47      189.29     41.06 o
  -3   3  21       62.79       70.93     23.03 o
  -2   3  21      266.54      207.89     42.14 o
  -1   3  21      872.42      879.67    106.11 o
   0   3  21      544.68      465.41     68.88 o
   1   3  21       48.55       30.36      6.77 o
   2   3  21      375.87      338.88     26.71 o
   3   3  21     1120.60      946.63     37.51 o
   4   3  21     1476.07     1513.84     62.72 o
   5   3  21      189.03      187.53     24.65 o
   6   3  21     1163.81     1248.40    122.47 o
   7   3  21      788.28      772.22     44.15 o
   8   3  21      390.26      364.62     28.82 o
   9   3  21        0.10       12.87     12.03 o
  10   3  21        3.02       32.95     12.11 o
  11   3  21      746.93      783.53     52.88 o
 -11   4  21      120.72      100.91     29.49 o
 -10   4  21       19.79       22.02     15.48 o
  -9   4  21       52.74       47.27     27.37 o
  -8   4  21      108.40       89.29     23.31 o
  -7   4  21      176.54      138.32     32.71 o
  -6   4  21       71.27       36.95     19.54 o
  -5   4  21      961.99      773.22    160.30 o
  -4   4  21      104.42       87.77     16.49 o
  -3   4  21      193.12      128.08     40.68 o
  -2   4  21      163.83      169.08     55.38 o
  -1   4  21      160.01      152.12     24.06 o
   0   4  21     1250.30     1165.02     40.73 o
   1   4  21      136.47      105.48     12.55 o
   2   4  21       16.24       16.96     12.81 o
   3   4  21      887.05      871.06     76.62 o
   4   4  21      134.86      113.99     20.64 o
   5   4  21      915.69      684.13     64.41 o
   6   4  21       78.84       98.60     33.54 o
   7   4  21       27.00        7.37     12.07 o
   8   4  21      280.23      270.02     32.59 o
   9   4  21      262.35      265.70     27.74 o
  10   4  21       76.43       84.08     18.07 o
  11   4  21       50.22       50.18     17.74 o
 -11   5  21      731.42     1069.88    124.77 o
 -10   5  21       11.33       27.55     13.09 o
  -9   5  21       72.71       47.73     22.76 o
  -8   5  21       47.64       47.73     22.30 o
  -7   5  21     1815.25     2021.43    245.95 o
  -6   5  21      224.93      268.96     75.38 o
  -5   5  21      452.49      432.53     78.33 o
  -4   5  21      248.16      226.93     49.16 o
  -3   5  21       33.96       28.85      9.52 o
  -2   5  21        8.30       42.39     15.48 o
  -1   5  21      346.21      233.33     35.75 o
   0   5  21     1102.24     1119.82     86.90 o
   1   5  21        4.58        3.68      3.85 o
   2   5  21      483.60      420.59     41.02 o
   3   5  21        4.91        8.34     14.15 o
   4   5  21      311.01      289.94     29.00 o
   5   5  21      132.87      130.39     22.37 o
   6   5  21      952.35      998.13     85.98 o
   7   5  21      597.70      577.27     59.74 o
   8   5  21      525.72      529.20     44.12 o
   9   5  21       71.08       80.75     24.88 o
  10   5  21       43.47       53.46     13.66 o
 -10   6  21       57.97       53.63     26.72 o
  -9   6  21       24.88       65.98     22.39 o
  -8   6  21      234.66      237.91     39.76 o
  -7   6  21      184.01      151.32     48.66 o
  -6   6  21      339.36      343.79     64.55 o
  -5   6  21      799.47      866.77    196.01 o
  -4   6  21       82.77       83.58     26.21 o
  -3   6  21      339.01      280.32     39.72 o
  -2   6  21      204.21      152.60     17.97 o
  -1   6  21     1026.74      942.43    105.14 o
   0   6  21      391.96      356.07     55.57 o
   1   6  21      108.86      101.90     20.68 o
   2   6  21      850.02      761.10     41.94 o
   3   6  21       13.93       32.96      8.63 o
   4   6  21      114.67       81.70     32.81 o
   5   6  21     1383.21     1525.81    159.50 o
   6   6  21       48.16       34.05     11.62 o
   7   6  21      167.73      193.57     18.99 o
   8   6  21      201.95      191.58     27.75 o
   9   6  21     1972.70     1899.49     94.33 o
  -9   7  21       19.35       14.50     11.61 o
  -8   7  21       84.45       53.35     13.12 o
  -7   7  21       26.27       39.02     14.97 o
  -6   7  21       61.01       47.40     12.59 o
  -5   7  21      672.69      619.40    154.03 o
  -4   7  21      237.32      237.82     78.10 o
  -3   7  21     2168.85     2417.50    141.08 o
  -2   7  21      515.46      457.72     58.79 o
  -1   7  21     2017.56     2281.58    121.46 o
   0   7  21      104.90      136.38     28.94 o
   1   7  21        4.59       11.77      6.40 o
   2   7  21       18.25       31.88     13.96 o
   3   7  21       89.77       82.00     14.79 o
   4   7  21      128.37      119.82     33.45 o
   5   7  21      772.27      726.45     68.42 o
   6   7  21      618.76      583.04     71.51 o
   7   7  21      301.18      290.57     40.13 o
   8   7  21       25.26       52.84     14.51 o
  -8   8  21      119.39       89.66     19.20 o
  -7   8  21       61.53       74.71     28.38 o
  -6   8  21        1.50       19.92      9.07 o
  -5   8  21      188.87      247.90     89.53 o
  -4   8  21       67.15       77.92     19.30 o
  -3   8  21       15.90        4.70      8.11 o
  -2   8  21        8.66       31.52     15.48 o
  -1   8  21      196.38      165.32     33.64 o
   0   8  21     1022.82      952.38    115.00 o
   1   8  21      271.83      233.33    113.25 o
   2   8  21      791.53      808.72    140.21 o
   3   8  21      585.60      476.48     40.94 o
   4   8  21       80.26       60.96     16.02 o
   5   8  21        4.57       11.09      6.55 o
   6   8  21       62.25       42.63     12.71 o
   7   8  21       11.92       21.92      8.86 o
  -6   9  21        1.56       16.35      7.30 o
  -5   9  21       84.63       76.06     24.19 o
  -4   9  21      614.57      628.10     76.85 o
  -3   9  21        1.71       19.81     12.62 o
  -2   9  21       38.31       36.49     18.25 o
  -1   9  21       19.82       14.38     10.87 o
   0   9  21      114.29       61.65     22.67 o
   1   9  21      760.65      721.72     78.93 o
   2   9  21       20.58       25.44     19.81 o
   3   9  21      578.86      571.05     56.66 o
   4   9  21      464.74      498.72     45.66 o
   5   9  21        4.87       -1.05      4.97 o
   6   9  21       83.85      115.47     23.25 o
  -4  10  21      210.08      177.30     37.41 o
  -3  10  21       64.98       86.62     43.13 o
  -2  10  21     1482.54     1503.45    156.47 o
  -1  10  21       44.99       20.73     10.60 o
   0  10  21       89.44       88.56     23.68 o
   1  10  21      145.81      155.29     19.97 o
   2  10  21      819.11      683.35     60.02 o
   3  10  21        0.04       44.10     15.80 o
 -12   0  22      872.66     1054.95    106.71 o
 -11   0  22        0.99        8.20     10.41 o
 -10   0  22      820.80     1127.38    123.02 o
  -9   0  22        0.04       18.43     12.62 o
  -8   0  22     3142.47     3782.81    154.35 o
  -7   0  22      347.73      362.52     58.06 o
  -6   0  22      322.85      345.01     48.93 o
  -5   0  22       43.38       32.99     13.36 o
  -4   0  22      384.34      462.51     52.34 o
  -3   0  22     2235.59     2413.63    162.28 o
  -2   0  22       68.13      109.11     21.66 o
  -1   0  22      360.99      361.51     58.98 o
   0   0  22      794.05      845.77    110.95 o
   1   0  22     5793.01     7011.71   2856.69 o
   2   0  22     3983.53     4653.77    342.53 o
   3   0  22      872.60      835.44     80.91 o
   4   0  22      377.74      302.72     41.56 o
   5   0  22     1365.82     1292.79     96.02 o
   6   0  22        2.69       16.96      9.12 o
   7   0  22      258.46      271.94     43.13 o
   8   0  22       11.07       10.97      9.31 o
   9   0  22      762.72      691.41     74.83 o
  10   0  22      329.74      339.12     36.40 o
  11   0  22      889.89      908.98     82.20 o
 -11   1  22       13.13       25.63      9.05 o
 -10   1  22       30.02       21.67     12.32 o
  -9   1  22        0.04        2.13     13.96 o
  -8   1  22      636.18      574.36     62.84 o
  -7   1  22      257.59      249.79     35.53 o
  -6   1  22      655.72      709.03     62.30 o
  -5   1  22      192.43      200.45     26.83 o
  -4   1  22       28.21       33.75     11.52 o
  -3   1  22        4.56       27.93     11.01 o
  -2   1  22     2626.54     3327.86    323.54 o
  -1   1  22     1129.96     1518.47    111.47 o
   0   1  22     1246.33     1454.41     99.45 o
   1   1  22      524.67      444.12    138.78 o
   2   1  22      770.06      750.70     77.96 o
   3   1  22      389.41      278.87     49.43 o
   4   1  22       28.53       29.32      6.54 o
   5   1  22      500.15      477.11     63.26 o
   6   1  22     1712.69     1753.54    104.97 o
   7   1  22     2637.54     2814.47     92.34 o
   8   1  22      808.99      740.00     79.88 o
   9   1  22      562.45      499.70     41.03 o
  10   1  22       38.30       33.24     19.31 o
  11   1  22     1838.75     1815.13    138.59 o
 -11   2  22      199.01      230.84     46.72 o
 -10   2  22      600.28      671.97     77.96 o
  -9   2  22        8.90       11.52     11.15 o
  -8   2  22       50.87       64.45     13.16 o
  -7   2  22        2.31       15.36     17.51 o
  -6   2  22      409.72      414.56     47.48 o
  -5   2  22       38.03       36.38     12.41 o
  -4   2  22      679.34      776.00     70.21 o
  -3   2  22      215.52      265.39     29.32 o
  -2   2  22     1112.33     1209.49     90.84 o
  -1   2  22      125.37      210.48     35.34 o
   0   2  22        0.30       13.32     14.72 o
   1   2  22        7.62        6.39      3.93 o
   2   2  22        3.23        8.14      5.58 o
   3   2  22     1310.92     1279.50     79.74 o
   4   2  22      546.93      522.78     38.15 o
   5   2  22      230.82      233.62     25.57 o
   6   2  22       63.52       45.08      9.09 o
   7   2  22       38.35       42.81     10.26 o
   8   2  22      171.84      146.89     31.42 o
   9   2  22      272.13      258.57     25.57 o
  10   2  22      368.05      318.22     28.30 o
  11   2  22     1165.66     1164.15     85.40 o
 -11   3  22       54.73      103.12     26.36 o
 -10   3  22      676.03      713.25     59.35 o
  -9   3  22        0.64       24.70     15.85 o
  -8   3  22      870.96     1170.32    121.27 o
  -7   3  22       13.24        8.66     10.69 o
  -6   3  22      212.41      164.37     22.10 o
  -5   3  22      543.66      511.52     49.10 o
  -4   3  22        0.19       15.82     13.45 o
  -3   3  22      131.30      152.12     24.62 o
  -2   3  22      284.49      289.53     36.67 o
  -1   3  22     1544.26     1511.48    198.03 o
   0   3  22      249.28      248.06     60.22 o
   1   3  22       22.75       30.05      7.73 o
   2   3  22      226.87      204.33     27.22 o
   3   3  22      656.13      554.24     39.24 o
   4   3  22        1.03       14.93      8.91 o
   5   3  22       13.20       18.00      7.77 o
   6   3  22       84.72       89.48     19.26 o
   7   3  22        1.78       29.12     12.76 o
   8   3  22      532.93      482.37     35.43 o
   9   3  22     1730.74     1675.34     95.03 o
  10   3  22        1.51       15.92     10.18 o
 -11   4  22      265.63      301.80     43.31 o
 -10   4  22      902.30     1001.69     92.52 o
  -9   4  22      187.68      226.05     31.33 o
  -8   4  22       12.97       34.37     18.80 o
  -7   4  22        1.46       33.91     23.41 o
  -6   4  22      189.78      197.57     43.31 o
  -5   4  22        2.77       13.36     12.72 o
  -4   4  22       37.86       73.44     30.87 o
  -3   4  22      112.20       88.09     27.28 o
  -2   4  22      573.04      450.34     43.22 o
  -1   4  22      576.40      462.42     55.94 o
   0   4  22      228.68      204.84     27.00 o
   1   4  22       35.02       37.14     14.28 o
   2   4  22      368.68      310.03     61.23 o
   3   4  22       55.66       29.90      8.37 o
   4   4  22     2070.81     2164.72     78.02 o
   5   4  22       42.85       28.78      9.08 o
   6   4  22       65.59       66.43     12.40 o
   7   4  22      412.11      352.96     30.24 o
   8   4  22       24.36       40.24     13.32 o
   9   4  22     1129.36     1203.45    111.46 o
  10   4  22        7.16       34.41     15.16 o
 -10   5  22      161.85      174.81     36.03 o
  -9   5  22       37.71       70.04     24.79 o
  -8   5  22      586.27      723.11     91.97 o
  -7   5  22        0.66       55.01     23.59 o
  -6   5  22      401.30      539.91     76.58 o
  -5   5  22       53.68       55.20     23.31 o
  -4   5  22       10.11       18.03     17.42 o
  -3   5  22        0.26        5.20     14.38 o
  -2   5  22        9.62       18.06      9.12 o
  -1   5  22       17.00       38.80     15.11 o
   0   5  22       44.82       30.96     11.98 o
   1   5  22       22.45       22.12     11.98 o
   2   5  22      156.85      116.02     27.65 o
   3   5  22       16.04       36.12     13.45 o
   4   5  22       72.98       65.80     14.24 o
   5   5  22      227.30      204.19     26.29 o
   6   5  22      417.30      324.39     56.63 o
   7   5  22       10.04       15.92      6.75 o
   8   5  22        7.93        9.40     10.60 o
   9   5  22       24.85      104.96     26.91 o
  -9   6  22      337.14      418.00     63.22 o
  -8   6  22       46.30       51.70     31.98 o
  -7   6  22      842.54     1065.45    137.40 o
  -6   6  22      298.49      337.27     68.65 o
  -5   6  22       45.65       51.37     53.13 o
  -4   6  22      386.61      304.09     61.97 o
  -3   6  22     1275.21     1297.93    227.48 o
  -2   6  22        0.17        6.63      4.52 o
  -1   6  22      135.17       96.21     33.64 o
   0   6  22       12.51        7.83      6.82 o
   1   6  22        2.03       11.89     12.72 o
   2   6  22      369.62      333.02     75.38 o
   3   6  22        6.13       10.17      5.43 o
   4   6  22      812.96      589.42     51.85 o
   5   6  22       10.51       28.32     24.14 o
   6   6  22      219.05      183.02     29.58 o
   7   6  22      463.53      490.57     64.64 o
   8   6  22     1113.38     1135.09     74.41 o
  -8   7  22        4.36       24.14     19.26 o
  -7   7  22     1254.29     1481.79    137.77 o
  -6   7  22       60.19       50.30     14.47 o
  -5   7  22       46.85       22.85      9.03 o
  -4   7  22      492.40      459.96     87.91 o
  -3   7  22      228.28      216.09     32.35 o
  -2   7  22       59.24       28.38      9.86 o
  -1   7  22       45.15       43.03     13.27 o
   0   7  22      629.55      592.26    100.08 o
   1   7  22       67.05       67.36     16.96 o
   2   7  22     1305.80     1591.82    133.90 o
   3   7  22      242.13      231.76     46.86 o
   4   7  22       95.32       61.90     14.60 o
   5   7  22       32.69       24.15      7.60 o
   6   7  22      516.84      470.21     50.10 o
   7   7  22      250.59      218.28     26.26 o
  -7   8  22      436.37      376.29    140.39 o
  -6   8  22       10.42       14.52      9.40 o
  -5   8  22      240.73      226.58     84.96 o
  -4   8  22      642.59      690.08    110.17 o
  -3   8  22     1347.86     1208.93    136.94 o
  -2   8  22      397.98      384.36     55.48 o
  -1   8  22      248.63      247.24     31.61 o
   0   8  22       14.89       15.20     10.23 o
   1   8  22      143.64      116.66     26.54 o
   2   8  22      446.02      429.89     53.54 o
   3   8  22     1399.94     1418.44     72.02 o
   4   8  22      245.16      169.53     19.79 o
   5   8  22      401.12      334.04     43.73 o
   6   8  22      768.16      692.69     61.71 o
  -5   9  22      217.51      171.22     41.88 o
  -4   9  22      186.57      204.71     29.20 o
  -3   9  22      409.06      350.64    169.93 o
  -2   9  22        0.14       12.26      8.66 o
  -1   9  22       15.57       10.78     11.33 o
   0   9  22       89.22      106.34     25.71 o
   1   9  22        4.70       38.61     20.00 o
   2   9  22        6.72       21.56     10.97 o
   3   9  22      161.74      177.26     39.95 o
   4   9  22      199.53      204.12     28.45 o
 -11   1  23      270.84      287.72     50.04 o
 -10   1  23       95.68      179.14     22.49 o
  -9   1  23     1192.39     1297.06    101.58 o
  -8   1  23      153.06      235.48     35.29 o
  -7   1  23      489.13      600.61     63.52 o
  -6   1  23       41.87       17.55      8.32 o
  -5   1  23       20.98        9.06      6.23 o
  -4   1  23      588.00      577.22     75.98 o
  -3   1  23       24.30       24.66     13.87 o
  -2   1  23      377.55      409.80     61.28 o
  -1   1  23       73.67      102.02     23.35 o
   0   1  23      114.79      139.43     17.72 o
   1   1  23       46.70       48.89     13.52 o
   2   1  23      115.11      116.58     13.08 o
   3   1  23      498.17      451.41     49.58 o
   4   1  23      185.35      166.05     20.31 o
   5   1  23      631.73      551.33     38.82 o
   6   1  23      536.33      517.52     63.57 o
   7   1  23      212.40      185.33     24.34 o
   8   1  23       42.64       36.04     11.57 o
   9   1  23      321.64      288.52     26.59 o
  10   1  23      450.09      394.27     52.85 o
 -10   2  23      163.17       87.08     46.91 o
  -9   2  23      226.39      274.97     60.82 o
  -8   2  23      205.70      204.41     21.35 o
  -7   2  23      543.68      582.84     71.68 o
  -6   2  23       56.19       45.40     13.56 o
  -5   2  23      117.19       75.49     18.74 o
  -4   2  23      764.72      779.20     60.45 o
  -3   2  23      228.31      265.43     29.06 o
  -2   2  23      766.67      791.20     55.14 o
  -1   2  23     1553.71     1698.91     93.88 o
   0   2  23     1019.76     1178.95     99.14 o
   1   2  23       74.58       57.90     12.98 o
   2   2  23      329.23      270.18     32.30 o
   3   2  23       43.32       30.23      6.48 o
   4   2  23       92.18       70.67     15.41 o
   5   2  23      311.81      300.98     25.77 o
   6   2  23     1964.97     2159.12    134.54 o
   7   2  23       64.71       54.36     17.97 o
   8   2  23      474.01      425.77     29.73 o
   9   2  23      224.35      232.88     28.67 o
  10   2  23      119.41      130.57     21.90 o
 -10   3  23      472.85      440.21     67.45 o
  -9   3  23       51.82       45.98     20.00 o
  -8   3  23        0.02       34.37     18.25 o
  -7   3  23       75.46       49.76     20.73 o
  -6   3  23      596.38      614.59     68.95 o
  -5   3  23       67.50       48.27     42.90 o
  -4   3  23      883.79      966.05     95.98 o
  -3   3  23       91.35       96.76     21.61 o
  -2   3  23       50.24       40.34     11.40 o
  -1   3  23      156.90      161.90     17.09 o
   0   3  23      146.04      113.83     26.86 o
   1   3  23      203.87      163.69     18.76 o
   2   3  23       34.06       29.33      7.64 o
   3   3  23      612.85      461.98     38.64 o
   4   3  23      220.57      174.08     26.68 o
   5   3  23        5.13       11.52      6.66 o
   6   3  23       91.73       81.65     17.39 o
   7   3  23      188.89      166.18     27.42 o
   8   3  23      154.18      150.21     22.95 o
   9   3  23        0.23       16.57      7.25 o
 -10   4  23       40.36      131.22     38.80 o
  -9   4  23       17.32       38.61     22.76 o
  -8   4  23      293.29      281.61     33.91 o
  -7   4  23       93.77      108.74     29.76 o
  -6   4  23      709.13      723.76    134.36 o
  -5   4  23      626.77      708.83    109.11 o
  -4   4  23      372.86      353.58     58.88 o
  -3   4  23      954.94     1104.43    104.78 o
  -2   4  23       53.81      126.52     44.88 o
  -1   4  23       31.12       34.10      9.51 o
   0   4  23       15.71       25.34     10.23 o
   1   4  23      138.03      106.53     26.36 o
   2   4  23        0.54       21.56     13.18 o
   3   4  23      679.22      565.62     95.33 o
   4   4  23       79.32       81.21     13.93 o
   5   4  23      408.66      395.24     46.80 o
   6   4  23      279.11      264.90     42.02 o
   7   4  23        9.32       13.88      6.61 o
   8   4  23       72.01       57.90     29.03 o
   9   4  23       30.07       29.09      9.94 o
  -9   5  23      799.80     1124.15    124.96 o
  -8   5  23       91.49       96.30     26.63 o
  -7   5  23      133.54      124.31     35.85 o
  -6   5  23      708.10      864.93    120.35 o
  -5   5  23        8.56       31.33     19.26 o
  -4   5  23       16.14       19.54     16.31 o
  -3   5  23      310.06      318.20    157.76 o
  -2   5  23     1832.94     1796.46    285.39 o
  -1   5  23      320.56      284.56     39.35 o
   0   5  23     1435.03     1298.69    113.16 o
   1   5  23     1080.03     1071.90     88.47 o
   2   5  23      264.24      266.59     37.51 o
   3   5  23       45.95       31.84      8.64 o
   4   5  23      618.10      557.21    102.84 o
   5   5  23      335.01      271.15     28.61 o
   6   5  23      242.66      223.47     21.34 o
   7   5  23     2086.81     2157.50     60.26 o
   8   5  23      380.99      356.74     38.90 o
  -8   6  23       39.33       42.30     19.90 o
  -7   6  23      101.04      139.33     31.15 o
  -6   6  23      287.50      285.30     39.07 o
  -5   6  23      126.73      185.68     34.83 o
  -4   6  23       65.24       86.71     32.90 o
  -3   6  23      150.54      123.88     31.70 o
  -2   6  23       92.31       65.89     15.02 o
  -1   6  23        1.20        2.95      8.02 o
   0   6  23        5.36       32.99     13.73 o
   1   6  23      280.42      254.25     43.86 o
   2   6  23      198.49      199.69     32.44 o
   3   6  23       33.76       17.14     15.76 o
   4   6  23      136.81      104.92     17.41 o
   5   6  23        8.80        8.93      8.16 o
   6   6  23      147.82      178.97     48.43 o
   7   6  23       78.71       80.37     35.99 o
  -7   7  23       83.79       52.07     24.24 o
  -6   7  23      416.71      441.50     81.74 o
  -5   7  23       34.55       33.82     14.65 o
  -4   7  23      328.89      363.23     97.86 o
  -3   7  23      171.83      114.41     19.86 o
  -2   7  23        4.07       16.77     11.15 o
  -1   7  23      241.32      162.19     28.38 o
   0   7  23       24.25       28.94     16.03 o
   1   7  23        1.87       17.42     12.16 o
   2   7  23       38.97        6.36      8.75 o
   3   7  23      223.27      271.48     33.27 o
   4   7  23      731.31      725.77     59.00 o
   5   7  23      111.87      116.38     20.92 o
   6   7  23      124.89      123.23     22.67 o
  -5   8  23       93.81       98.47     37.78 o
  -4   8  23     1888.29     2186.14    190.52 o
  -3   8  23       47.75       45.80     19.44 o
  -2   8  23      399.09      356.53     68.93 o
  -1   8  23       61.57       45.15     22.30 o
   0   8  23      384.68      318.75     40.36 o
   1   8  23      182.67      139.61     28.57 o
   2   8  23      748.80      762.83     75.66 o
   3   8  23       49.89       66.44     23.22 o
   4   8  23       37.50       27.22      7.16 o
   5   8  23        6.08       16.24     15.71 o
  -2   9  23       73.52       68.01     25.25 o
  -1   9  23        0.03        1.57     10.69 o
   0   9  23        7.38       63.40     21.75 o
   1   9  23     1758.27     1730.42    225.22 o
   2   9  23       82.08       75.93     28.20 o
 -10   0  24       43.10       36.58     18.52 o
  -9   0  24      128.92      178.68     29.86 o
  -8   0  24      334.31      363.63     59.99 o
  -7   0  24      290.86      336.17     63.31 o
  -6   0  24      999.71     1257.68    156.29 o
  -5   0  24       33.57       39.81     15.94 o
  -4   0  24      347.21      421.13     63.86 o
  -3   0  24     1947.56     2351.79    209.09 o
  -2   0  24     2002.77     2448.92    126.34 o
  -1   0  24     2692.08     3542.48    173.24 o
   0   0  24      415.22      709.66     89.57 o
   1   0  24       48.83       61.93     23.50 o
   2   0  24        9.35       13.36      8.75 o
   3   0  24      273.54      143.15     51.79 o
   4   0  24      217.21      214.36     28.00 o
   5   0  24       52.11       65.52     14.56 o
   6   0  24     8747.15    10945.19   5057.36 o
   7   0  24       13.07       39.90     14.28 o
   8   0  24     3178.36     3247.87    211.86 o
   9   0  24       17.71       15.11     11.15 o
 -10   1  24        7.29       22.21     10.23 o
  -9   1  24     2357.66     2935.30     87.34 o
  -8   1  24        4.83        2.48      4.42 o
  -7   1  24       98.26       96.95     29.49 o
  -6   1  24      139.17      101.68     38.84 o
  -5   1  24      148.98      130.56     23.74 o
  -4   1  24     2065.77     2693.14    226.51 o
  -3   1  24      947.40     1168.10     85.82 o
  -2   1  24      820.17      946.97     71.47 o
  -1   1  24        0.43      111.51     19.39 o
   0   1  24      923.27     1070.78     80.08 o
   1   1  24      483.12      522.60     48.72 o
   2   1  24     2306.31     2767.51    196.60 o
   3   1  24       34.53       27.51      8.16 o
   4   1  24       93.50       85.85     10.42 o
   5   1  24       39.60       27.43     10.59 o
   6   1  24        0.82        4.31      6.76 o
   7   1  24       48.66       39.12     12.15 o
   8   1  24      118.27      143.67     26.68 o
   9   1  24        2.14        7.68      8.52 o
 -10   2  24       36.21       55.84     20.73 o
  -9   2  24      115.70       96.56     20.75 o
  -8   2  24      164.91      196.70     19.37 o
  -7   2  24     1035.44     1202.61    101.97 o
  -6   2  24       37.19       42.90     19.72 o
  -5   2  24      868.27     1029.01     86.45 o
  -4   2  24       49.48       39.72     13.82 o
  -3   2  24        0.03       14.17      7.79 o
  -2   2  24      653.11      779.75     62.58 o
  -1   2  24       16.33       64.54     26.46 o
   0   2  24        0.97       23.93      8.74 o
   1   2  24      301.32      361.11     37.46 o
   2   2  24      744.50      702.75     88.19 o
   3   2  24      177.02      138.60     22.74 o
   4   2  24       61.63       53.93      8.13 o
   5   2  24      187.57      126.81     30.00 o
   6   2  24      386.94      352.33     34.06 o
   7   2  24       39.83       31.87     17.60 o
   8   2  24      428.75      397.69     44.21 o
   9   2  24       63.03       45.39     14.28 o
  -9   3  24       56.34       66.81     22.76 o
  -8   3  24      102.96      148.64     37.14 o
  -7   3  24      175.04      221.53     96.57 o
  -6   3  24      169.99      166.19     20.71 o
  -5   3  24      357.15      378.60     49.03 o
  -4   3  24      160.65      146.74     21.92 o
  -3   3  24      225.79      209.69     25.13 o
  -2   3  24     1680.99     1884.40    134.08 o
  -1   3  24       23.00       66.54     51.79 o
   0   3  24       31.07        9.35     22.72 o
   1   3  24        9.18       10.26      4.26 o
   2   3  24       61.30       37.87      8.85 o
   3   3  24      105.11      113.90     24.79 o
   4   3  24       95.79       68.13     11.05 o
   5   3  24      301.10      245.45     28.69 o
   6   3  24       37.48       44.74     12.44 o
   7   3  24      136.44      119.50     21.66 o
   8   3  24      113.28       97.06     20.48 o
  -9   4  24       13.31       22.76     18.80 o
  -8   4  24      562.50      573.37     73.08 o
  -7   4  24      292.53      323.91     51.51 o
  -6   4  24      479.71      512.18     56.95 o
  -5   4  24       94.80      109.94     27.65 o
  -4   4  24      113.65      109.11     31.15 o
  -3   4  24      210.14      211.58     59.16 o
  -2   4  24      752.99      921.24     95.47 o
  -1   4  24      611.08      630.50    104.96 o
   1   4  24      387.98      267.24     46.26 o
   2   4  24       18.19       18.06      8.66 o
   3   4  24      291.05      233.79    112.24 o
   4   4  24        5.99       47.46     17.69 o
   5   4  24      397.11      358.13     60.31 o
   6   4  24       88.72       78.18     18.91 o
   7   4  24       22.83       25.78      9.09 o
   8   4  24      998.25      977.38     74.69 o
  -8   5  24      114.09      131.68     29.86 o
  -7   5  24      133.51      147.17     36.12 o
  -6   5  24       28.06       19.08     17.42 o
  -5   5  24      556.65      565.07     78.05 o
  -4   5  24      302.62      312.39     54.46 o
  -3   5  24      637.84      715.28    121.82 o
  -2   5  24      344.79      471.81     84.87 o
   0   5  24       31.03       49.21     17.51 o
   1   5  24      304.57      227.15     39.07 o
   2   5  24       22.20       20.18     11.52 o
   3   5  24      660.15      690.95     78.24 o
   4   5  24       69.78       63.95     24.70 o
   5   5  24      230.52      215.37     47.23 o
   6   5  24        6.15        3.65      4.02 o
   7   5  24       13.28       17.59      7.97 o
  -7   6  24      138.19       59.35     18.71 o
  -6   6  24        0.20       19.90     11.24 o
  -5   6  24       53.03       69.94     25.16 o
  -4   6  24      124.91      156.38     33.64 o
  -3   6  24       81.35       77.96     29.40 o
  -2   6  24       31.56       25.62     16.96 o
   0   6  24       35.82       40.73     17.79 o
   1   6  24     2106.32     2300.01    107.17 o
   2   6  24        0.02        5.34      7.28 o
   3   6  24      450.05      391.92    170.57 o
   4   6  24       14.45       15.76     11.15 o
   5   6  24      703.04      621.93     73.91 o
   6   6  24      207.71      203.10     34.83 o
  -6   7  24       99.76      116.85     39.99 o
  -5   7  24      286.15      369.90     57.87 o
  -4   7  24      792.32      985.19     94.73 o
  -3   7  24      189.36      192.04     31.98 o
  -1   7  24      598.33      515.96     55.57 o
   0   7  24      159.37      145.23     24.24 o
   1   7  24       19.48       13.91     12.07 o
   2   7  24      454.80      393.21     58.33 o
   3   7  24       93.40      101.74     27.28 o
   4   7  24        0.80       22.12     13.36 o
   5   7  24      717.12      644.41     91.32 o
  -3   8  24        4.75       76.85     37.32 o
  -2   8  24      117.56       93.35     25.80 o
  -1   8  24      293.19      192.23     33.36 o
   0   8  24     1104.31      865.21    125.14 o
   1   8  24      197.36      204.76    103.30 o
   2   8  24      849.54      729.38    115.37 o
  -9   1  25      502.00      583.29     55.19 o
  -8   1  25       76.92      109.15     21.49 o
  -7   1  25       61.29       85.40     16.28 o
  -6   1  25      396.19      438.58     36.58 o
  -5   1  25        8.49       31.22      9.38 o
  -4   1  25      102.85      154.36     30.13 o
  -3   1  25      143.80      159.99     25.34 o
  -2   1  25     1032.99     1171.80     92.18 o
  -1   1  25       32.44      119.07     25.80 o
   0   1  25      203.88      237.12     35.29 o
   1   1  25      648.93      700.68     87.45 o
   2   1  25      163.57      202.36     31.52 o
   3   1  25       13.45       23.27      8.98 o
   4   1  25      232.78      143.22     46.35 o
   5   1  25      962.52      794.62     55.24 o
   6   1  25       39.14       30.03      9.52 o
   7   1  25      858.50      790.71     77.55 o
   8   1  25      158.40      138.66     20.98 o
  -9   2  25      591.47      654.46     68.84 o
  -8   2  25      138.22      157.82     32.25 o
  -7   2  25       11.35       38.35     14.39 o
  -6   2  25        6.92       22.70     37.18 o
  -5   2  25      445.85      539.71     54.00 o
  -4   2  25      131.92      114.15     19.42 o
  -3   2  25        3.93       23.20      8.17 o
  -2   2  25      303.18      376.31     53.55 o
  -1   2  25      374.57      414.96     76.90 o
   0   2  25      177.37      183.88     26.91 o
   1   2  25      840.32      882.92     83.44 o
   2   2  25      218.71      184.21     29.67 o
   3   2  25        0.00       10.87      8.29 o
   4   2  25        0.31       24.51     11.89 o
   5   2  25       79.28       66.93     29.40 o
   6   2  25      121.86       93.10     17.91 o
   7   2  25      185.08      151.58     28.43 o
   8   2  25      142.34      130.01     19.30 o
  -8   3  25      304.87      368.51     75.66 o
  -7   3  25      466.14      609.40    100.54 o
  -6   3  25       87.60       97.92     30.27 o
  -5   3  25      175.11      182.44     27.09 o
  -4   3  25       49.80       49.79     13.21 o
  -3   3  25      555.95      513.78     59.06 o
  -2   3  25       29.06       41.65     17.32 o
  -1   3  25       43.58       45.75     16.96 o
   0   3  25       39.10       19.17     10.87 o
   1   3  25     1070.27      976.99    101.37 o
   2   3  25       11.09       15.39      9.49 o
   4   3  25      228.28      156.29     28.01 o
   5   3  25       22.92       23.68     11.24 o
   6   3  25       15.55       22.67      8.33 o
   7   3  25      363.83      290.13     31.11 o
  -8   4  25      334.30      378.93     81.09 o
  -7   4  25      136.27      178.13     36.77 o
  -6   4  25        3.94       13.64     15.30 o
  -5   4  25      144.89      203.29     31.06 o
  -4   4  25      114.00      125.51     27.83 o
  -3   4  25       36.62       44.23     29.03 o
  -2   4  25      246.30      243.00     36.77 o
  -1   4  25       43.56       54.65     21.84 o
   2   4  25       95.08       62.85     30.04 o
   3   4  25       16.22       11.89      7.56 o
   4   4  25       70.39       49.76     19.90 o
   5   4  25      107.13      100.63     29.49 o
   6   4  25      464.19      409.34     54.92 o
   7   4  25      352.07      309.67     65.47 o
  -7   5  25      375.10      442.70     81.65 o
  -6   5  25       25.35       73.91     30.04 o
  -5   5  25       32.73       21.93     13.18 o
  -4   5  25       67.47       58.70     21.19 o
  -3   5  25      504.27      564.52     78.33 o
  -2   5  25      182.54      170.30     30.41 o
  -1   5  25        1.89       49.39     23.13 o
   2   5  25      195.27      185.04     26.72 o
   3   5  25      118.72      102.47     20.00 o
   4   5  25       16.99       11.06     11.61 o
   5   5  25        0.08       28.29     15.76 o
   6   5  25       25.79       14.28     12.90 o
  -5   6  25        8.07       31.61     18.98 o
  -4   6  25      119.98      140.99     39.26 o
  -3   6  25        5.79       72.34     28.01 o
  -2   6  25      513.05      540.65     85.79 o
   1   6  25       46.91       51.79     17.60 o
   2   6  25      122.14       87.82     21.84 o
   3   6  25      241.15      192.14     34.37 o
   4   6  25      282.32      194.16     37.04 o
   5   6  25      543.67      496.33    443.89 o
  -3   7  25      118.00       46.44     24.70 o
  -2   7  25      674.98      813.05     63.22 o
   1   7  25      389.42      329.99     42.30 o
   2   7  25       19.66       36.49     15.76 o
   3   7  25      148.41      111.50     32.99 o
  -8   0  26      694.74      926.86     71.69 o
  -7   0  26      233.98      239.04     43.77 o
  -6   0  26      438.67      480.29     87.54 o
  -5   0  26        5.23       33.73     23.96 o
  -4   0  26     5544.69     7275.53   3011.88 o
  -3   0  26      491.42      990.07    129.20 o
  -2   0  26     2368.15     3446.18    208.91 o
  -1   0  26      878.83     1278.88    127.91 o
   0   0  26     1157.59     1429.54    125.88 o
   1   0  26       59.43       58.06     26.08 o
   2   0  26        0.02       -1.47      7.28 o
   3   0  26      343.00      326.31     45.52 o
   4   0  26     1224.57     1228.01    155.92 o
   5   0  26      161.29      168.36     32.53 o
   6   0  26     1201.23     1010.81    165.96 o
   7   0  26     1015.84      753.06    366.39 o
  -8   1  26      340.14      344.82     41.89 o
  -7   1  26      180.95      175.48     45.25 o
  -6   1  26       75.88       75.79     26.68 o
  -5   1  26      195.73      214.31     38.33 o
  -4   1  26      122.49      153.80     18.35 o
  -3   1  26       22.00       24.27      9.06 o
  -2   1  26      240.32      227.94     36.63 o
  -1   1  26      252.97      308.06     31.69 o
   0   1  26      484.32      538.79     60.42 o
   1   1  26       59.00       84.09     16.81 o
   2   1  26      622.07      665.23     58.50 o
   3   1  26      133.58       94.71     25.25 o
   4   1  26      121.35      106.18     17.69 o
   6   1  26      300.42      267.98    130.76 o
   7   1  26      357.03      288.94     29.26 o
  -7   2  26       87.74      137.54     21.49 o
  -6   2  26      222.20      276.20     28.10 o
  -5   2  26      659.67      752.84     60.48 o
[truncated: 5,198 more chars]
